# Supplementary material for: Photochemical H2 activation by an Zn–Fe heterometallic: a mechanistic investigation
Source: Chem Sci. 2023 Dec 14;15(4):1424–30. doi: 10.1039/d3sc05966a (PMC10806748; doi:10.1039/d3sc05966a)
Supplement: SC-015-D3SC05966A-s003 [file SC-015-D3SC05966A-s003.cif]

# Electronic Supplementary Material (ESI) for Chemical Science.
# This journal is © The Royal Society of Chemistry 2024

####################################################################### 
# 
# This file contains crystal structure data downloaded from the 
# Cambridge Structural Database (CSD) hosted by the Cambridge 
# Crystallographic Data Centre (CCDC).
# 
# Full information about CCDC data access policies and citation 
# guidelines are available at http://www.ccdc.cam.ac.uk/access/V1 
# 
# Audit and citation data items may have been added by the CCDC. 
# Please retain this information to preserve the provenance of 
# this file and to allow appropriate attribution of the data. 
# 
#######################################################################

data_mrc2370
_database_code_depnum_ccdc_archive 'CCDC 2297407'
loop_
_audit_author_name
_audit_author_address
'Marina Perez-Jimenez'
;Imperial College London
United Kingdom
;
_audit_update_record             
;
2023-09-25 deposited with the CCDC.	2023-12-14 downloaded from the CCDC.
;
_audit_creation_date             2023-08-25
_audit_creation_method           
;
Olex2 1.5
(compiled 2021.08.20 svn.r13c46975 for OlexSys, GUI svn.r6396)
;
_shelx_SHELXL_version_number     2014/7
_chemical_name_common            .
_chemical_name_systematic        .
_chemical_formula_moiety         'C30 H34 Fe N2 O2 Zn'
_chemical_formula_sum            'C30 H34 Fe N2 O2 Zn'
_chemical_formula_weight         575.81
_chemical_melting_point          .
_chemical_oxdiff_formula         'C50 H120 N2 O2 Zn1 Fe1'
_chemical_oxdiff_usercomment     MPJ-161
loop_
_atom_type_symbol
_atom_type_description
_atom_type_scat_dispersion_real
_atom_type_scat_dispersion_imag
_atom_type_scat_source
C C 0.0181 0.0091 'International Tables Vol C Tables 4.2.6.8 and 6.1.1.4'
H H 0.0000 0.0000 'International Tables Vol C Tables 4.2.6.8 and 6.1.1.4'
Fe Fe -1.1336 3.1974 'International Tables Vol C Tables 4.2.6.8 and 6.1.1.4'
N N 0.0311 0.0180 'International Tables Vol C Tables 4.2.6.8 and 6.1.1.4'
O O 0.0492 0.0322 'International Tables Vol C Tables 4.2.6.8 and 6.1.1.4'
Zn Zn -1.5491 0.6778 'International Tables Vol C Tables 4.2.6.8 and 6.1.1.4'

_shelx_space_group_comment       
;
The symmetry employed for this shelxl refinement is uniquely defined
by the following loop, which should always be used as a source of
symmetry information in preference to the above space-group names.
They are only intended as comments.
;
_space_group_crystal_system      orthorhombic
_space_group_IT_number           61
_space_group_name_H-M_alt        'P b c a'
_space_group_name_Hall           '-P 2ac 2ab'
loop_
_space_group_symop_operation_xyz
'x, y, z'
'-x+1/2, -y, z+1/2'
'x+1/2, -y+1/2, -z'
'-x, y+1/2, -z+1/2'
'-x, -y, -z'
'x-1/2, y, -z-1/2'
'-x-1/2, y-1/2, z'
'x, -y-1/2, z-1/2'

_cell_length_a                   14.1876(4)
_cell_length_b                   14.5939(3)
_cell_length_c                   26.9748(5)
_cell_angle_alpha                90
_cell_angle_beta                 90
_cell_angle_gamma                90
_cell_volume                     5585.2(2)
_cell_formula_units_Z            8
_cell_measurement_reflns_used    3291
_cell_measurement_temperature    173.00(14)
_cell_measurement_theta_max      73.3700
_cell_measurement_theta_min      4.5050
_shelx_estimated_absorpt_T_max   0.670
_shelx_estimated_absorpt_T_min   0.586
_exptl_absorpt_coefficient_mu    5.438
_exptl_absorpt_correction_T_max  1.00000
_exptl_absorpt_correction_T_min  0.94440
_exptl_absorpt_correction_type   multi-scan
_exptl_absorpt_process_details   
;
CrysAlisPro 1.171.38.46 (Rigaku Oxford Diffraction, 2015)
Empirical absorption correction using spherical harmonics,
 implemented in SCALE3 ABSPACK scaling algorithm.
;
_exptl_absorpt_special_details   ?
_exptl_crystal_colour            yellow
_exptl_crystal_colour_primary    yellow
_exptl_crystal_density_diffrn    1.370
_exptl_crystal_density_meas      ?
_exptl_crystal_density_method    ?
_exptl_crystal_description       block
_exptl_crystal_F_000             2400
_exptl_crystal_size_max          0.11
_exptl_crystal_size_mid          0.09
_exptl_crystal_size_min          0.08
_exptl_transmission_factor_max   ?
_exptl_transmission_factor_min   ?
_diffrn_reflns_av_R_equivalents  0.0482
_diffrn_reflns_av_unetI/netI     0.0658
_diffrn_reflns_Laue_measured_fraction_full 0.991
_diffrn_reflns_Laue_measured_fraction_max 0.960
_diffrn_reflns_limit_h_max       17
_diffrn_reflns_limit_h_min       -10
_diffrn_reflns_limit_k_max       12
_diffrn_reflns_limit_k_min       -17
_diffrn_reflns_limit_l_max       32
_diffrn_reflns_limit_l_min       -15
_diffrn_reflns_number            10742
_diffrn_reflns_point_group_measured_fraction_full 0.991
_diffrn_reflns_point_group_measured_fraction_max 0.960
_diffrn_reflns_theta_full        67.684
_diffrn_reflns_theta_max         73.663
_diffrn_reflns_theta_min         4.523
_diffrn_ambient_environment      N~2~
_diffrn_ambient_temperature      173.00(14)
_diffrn_detector                 'CCD plate'
_diffrn_detector_area_resol_mean 10.4115
_diffrn_detector_type            Atlas
_diffrn_measured_fraction_theta_full 0.991
_diffrn_measured_fraction_theta_max 0.960
_diffrn_measurement_details      
;
List of Runs (angles in degrees, time in seconds):

  # Type    Start    End  Width  t~exp~   \w     \q     \k     \f   Frames
#--------------------------------------------------------------------------
  1  \w    -30.00  70.00   1.00    2.88    --   42.36 -57.00 150.00  100
  2  \w     52.00 128.00   1.00   15.24    --  105.75 -77.00 120.00   76
  3  \w     33.00 126.00   1.00   15.24    --  105.75 -61.00 -30.00   93
  4  \w     82.00 132.00   1.00   15.24    --  105.75 -45.00-150.00   50
;
_diffrn_measurement_device       'four-circle diffractometer'
_diffrn_measurement_device_type  'Xcalibur, Atlas, Ultra'
_diffrn_measurement_method       '\w scans'
_diffrn_orient_matrix_type       
'CrysAlisPro convention (1999,Acta A55,543-557)'
_diffrn_orient_matrix_UB_11      -0.0165596000
_diffrn_orient_matrix_UB_12      -0.1019869000
_diffrn_orient_matrix_UB_13      -0.0119397000
_diffrn_orient_matrix_UB_21      0.0838210000
_diffrn_orient_matrix_UB_22      0.0015102000
_diffrn_orient_matrix_UB_23      -0.0362710000
_diffrn_orient_matrix_UB_31      0.0669109000
_diffrn_orient_matrix_UB_32      -0.0273365000
_diffrn_orient_matrix_UB_33      0.0424801000
_diffrn_radiation_monochromator  mirror
_diffrn_radiation_probe          x-ray
_diffrn_radiation_type           'Cu K\a'
_diffrn_radiation_wavelength     1.54184
_diffrn_source                   'fine-focus sealed X-ray tube'
_diffrn_source_type              'Enhance Ultra (Cu) X-ray Source'
_reflns_Friedel_coverage         0.000
_reflns_Friedel_fraction_full    .
_reflns_Friedel_fraction_max     .
_reflns_number_gt                4218
_reflns_number_total             5419
_reflns_special_details          
;
 Reflections were merged by SHELXL according to the crystal
 class for the calculation of statistics and refinement.
 
 _reflns_Friedel_fraction is defined as the number of unique
 Friedel pairs measured divided by the number that would be
 possible theoretically, ignoring centric projections and
 systematic absences.
;
_reflns_threshold_expression     'I > 2\s(I)'
_computing_cell_refinement       'CrysAlisPro 1.171.38.46 (Rigaku OD, 2015)'
_computing_data_collection       'CrysAlisPro 1.171.38.46 (Rigaku OD, 2015)'
_computing_data_reduction        'CrysAlisPro 1.171.38.46 (Rigaku OD, 2015)'
_computing_molecular_graphics    'Olex2 1.5 (Dolomanov et al., 2009)'
_computing_publication_material  'Olex2 1.5 (Dolomanov et al., 2009)'
_computing_structure_refinement  'SHELXL 2014/7 (Sheldrick, 2015)'
_computing_structure_solution    ?
_refine_diff_density_max         0.468
_refine_diff_density_min         -0.365
_refine_diff_density_rms         0.069
_refine_ls_extinction_coef       .
_refine_ls_extinction_method     none
_refine_ls_goodness_of_fit_ref   1.034
_refine_ls_hydrogen_treatment    constr
_refine_ls_matrix_type           full
_refine_ls_number_parameters     333
_refine_ls_number_reflns         5419
_refine_ls_number_restraints     0
_refine_ls_R_factor_all          0.0600
_refine_ls_R_factor_gt           0.0410
_refine_ls_restrained_S_all      1.034
_refine_ls_shift/su_max          0.001
_refine_ls_shift/su_mean         0.000
_refine_ls_structure_factor_coef Fsqd
_refine_ls_weighting_details     
'w=1/[\s^2^(Fo^2^)+(0.0266P)^2^+2.1980P] where P=(Fo^2^+2Fc^2^)/3'
_refine_ls_weighting_scheme      calc
_refine_ls_wR_factor_gt          0.0905
_refine_ls_wR_factor_ref         0.1040
_refine_special_details          ?
_olex2_refinement_description    
;
1. Fixed Uiso
 At 1.2 times of:
  All C(H) groups
 At 1.5 times of:
  All C(H,H,H) groups
2.a Aromatic/amide H refined with riding coordinates:
 C2(H2), C19(H19), C17(H17), C28(H28), C8(H8), C10(H10), C27(H27), C26(H26),
 C25(H25), C24(H24)
2.b Idealised Me refined as rotating group:
 C14(H14A,H14B,H14C), C4(H4A,H4B,H4C), C5(H5A,H5B,H5C), C21(H21A,H21B,H21C),
 C12(H12A,H12B,H12C), C22(H22A,H22B,H22C), C23(H23A,H23B,H23C), C13(H13A,H13B,
 H13C)
;
_atom_sites_solution_hydrogens   geom
_atom_sites_solution_primary     ?
_atom_sites_solution_secondary   ?
loop_
_atom_site_label
_atom_site_type_symbol
_atom_site_fract_x
_atom_site_fract_y
_atom_site_fract_z
_atom_site_U_iso_or_equiv
_atom_site_adp_type
_atom_site_occupancy
_atom_site_site_symmetry_order
_atom_site_calc_flag
_atom_site_refinement_flags_posn
_atom_site_refinement_flags_adp
_atom_site_refinement_flags_occupancy
_atom_site_disorder_assembly
_atom_site_disorder_group
Zn1 Zn 0.35851(3) 0.18238(3) 0.37759(2) 0.02737(11) Uani 1 1 d . . . . .
Fe1 Fe 0.22597(3) 0.08595(3) 0.39060(2) 0.02954(12) Uani 1 1 d . . . . .
N1 N 0.41523(18) 0.22536(17) 0.31418(10) 0.0285(5) Uani 1 1 d . . . . .
O2 O 0.2722(2) 0.0737(2) 0.49527(10) 0.0509(7) Uani 1 1 d . . . . .
O1 O 0.3439(2) -0.06783(19) 0.36392(13) 0.0602(8) Uani 1 1 d . . . . .
C15 C 0.3772(2) 0.1879(2) 0.26950(11) 0.0271(6) Uani 1 1 d . . . . .
C2 C 0.5346(2) 0.3181(2) 0.35323(11) 0.0301(6) Uani 1 1 d . . . . .
H2 H 0.5824 0.3598 0.3464 0.036 Uiso 1 1 calc R U . . .
N2 N 0.44840(19) 0.24893(17) 0.42028(9) 0.0293(5) Uani 1 1 d . . . . .
C1 C 0.5166(2) 0.3034(2) 0.40351(12) 0.0309(6) Uani 1 1 d . . . . .
C19 C 0.2674(2) 0.1945(2) 0.20171(12) 0.0377(7) Uani 1 1 d . . . . .
H19 H 0.2214 0.2260 0.1840 0.045 Uiso 1 1 calc R U . . .
C6 C 0.4435(2) 0.2301(2) 0.47248(11) 0.0290(6) Uani 1 1 d . . . . .
C16 C 0.4051(2) 0.1000(2) 0.25418(12) 0.0327(6) Uani 1 1 d . . . . .
C17 C 0.3625(3) 0.0612(2) 0.21356(13) 0.0405(8) Uani 1 1 d . . . . .
H17 H 0.3815 0.0033 0.2033 0.049 Uiso 1 1 calc R U . . .
C14 C 0.4226(3) 0.1609(3) 0.62707(14) 0.0565(11) Uani 1 1 d . . . . .
H14A H 0.4500 0.1016 0.6328 0.085 Uiso 1 1 calc R U . . .
H14B H 0.3576 0.1601 0.6370 0.085 Uiso 1 1 calc R U . . .
H14C H 0.4560 0.2060 0.6461 0.085 Uiso 1 1 calc R U . . .
C4 C 0.5796(3) 0.3521(3) 0.43985(13) 0.0433(8) Uani 1 1 d . . . . .
H4A H 0.6213 0.3087 0.4551 0.065 Uiso 1 1 calc R U . . .
H4B H 0.5417 0.3810 0.4649 0.065 Uiso 1 1 calc R U . . .
H4C H 0.6158 0.3978 0.4227 0.065 Uiso 1 1 calc R U . . .
C7 C 0.4989(2) 0.1589(2) 0.49177(12) 0.0314(6) Uani 1 1 d . . . . .
C3 C 0.4912(2) 0.27912(19) 0.31157(11) 0.0276(6) Uani 1 1 d . . . . .
C28 C 0.1598(3) 0.1909(3) 0.34999(18) 0.0548(11) Uani 1 1 d . . . . .
H28 H 0.1873 0.2454 0.3395 0.066 Uiso 1 1 calc R U . . .
C30 C 0.2563(3) 0.0810(2) 0.45310(14) 0.0391(7) Uani 1 1 d . . . . .
C11 C 0.3798(2) 0.2773(2) 0.50260(13) 0.0366(7) Uani 1 1 d . . . . .
C18 C 0.2915(3) 0.1059(3) 0.18719(13) 0.0414(8) Uani 1 1 d . . . . .
C8 C 0.4910(3) 0.1381(2) 0.54186(13) 0.0377(7) Uani 1 1 d . . . . .
H8 H 0.5284 0.0918 0.5550 0.045 Uiso 1 1 calc R U . . .
C10 C 0.3749(3) 0.2536(2) 0.55254(13) 0.0401(8) Uani 1 1 d . . . . .
H10 H 0.3337 0.2856 0.5731 0.048 Uiso 1 1 calc R U . . .
C27 C 0.1574(3) 0.1087(3) 0.32362(16) 0.0511(10) Uani 1 1 d . . . . .
H27 H 0.1853 0.0983 0.2929 0.061 Uiso 1 1 calc R U . . .
C9 C 0.4292(2) 0.1841(3) 0.57275(13) 0.0385(7) Uani 1 1 d . . . . .
C5 C 0.5336(2) 0.2989(2) 0.26166(12) 0.0348(7) Uani 1 1 d . . . . .
H5A H 0.5664 0.2456 0.2499 0.052 Uiso 1 1 calc R U . . .
H5B H 0.5770 0.3491 0.2644 0.052 Uiso 1 1 calc R U . . .
H5C H 0.4845 0.3146 0.2387 0.052 Uiso 1 1 calc R U . . .
C26 C 0.1055(3) 0.0436(3) 0.35135(17) 0.0505(10) Uani 1 1 d . . . . .
H26 H 0.0919 -0.0161 0.3417 0.061 Uiso 1 1 calc R U . . .
C21 C 0.4837(3) 0.0508(2) 0.28130(15) 0.0447(8) Uani 1 1 d . . . . .
H21A H 0.5385 0.0893 0.2824 0.067 Uiso 1 1 calc R U . . .
H21B H 0.4987 -0.0051 0.2642 0.067 Uiso 1 1 calc R U . . .
H21C H 0.4637 0.0369 0.3145 0.067 Uiso 1 1 calc R U . . .
C12 C 0.5654(3) 0.1069(3) 0.45862(15) 0.0474(9) Uani 1 1 d . . . . .
H12A H 0.5323 0.0867 0.4296 0.071 Uiso 1 1 calc R U . . .
H12B H 0.5896 0.0547 0.4761 0.071 Uiso 1 1 calc R U . . .
H12C H 0.6166 0.1461 0.4491 0.071 Uiso 1 1 calc R U . . .
C22 C 0.2875(2) 0.3351(2) 0.25539(15) 0.0412(8) Uani 1 1 d . . . . .
H22A H 0.2648 0.3378 0.2889 0.062 Uiso 1 1 calc R U . . .
H22B H 0.2398 0.3579 0.2334 0.062 Uiso 1 1 calc R U . . .
H22C H 0.3432 0.3720 0.2523 0.062 Uiso 1 1 calc R U . . .
C20 C 0.3104(2) 0.2372(2) 0.24218(12) 0.0308(6) Uani 1 1 d . . . . .
C25 C 0.0781(2) 0.0852(3) 0.39608(18) 0.0560(11) Uani 1 1 d . . . . .
H25 H 0.0433 0.0579 0.4213 0.067 Uiso 1 1 calc R U . . .
C23 C 0.2443(4) 0.0602(3) 0.14372(16) 0.0656(13) Uani 1 1 d . . . . .
H23A H 0.1916 0.0965 0.1331 0.098 Uiso 1 1 calc R U . . .
H23B H 0.2227 0.0004 0.1533 0.098 Uiso 1 1 calc R U . . .
H23C H 0.2885 0.0545 0.1170 0.098 Uiso 1 1 calc R U . . .
C29 C 0.2994(3) -0.0045(2) 0.37459(13) 0.0385(7) Uani 1 1 d . . . . .
C13 C 0.3191(3) 0.3514(3) 0.48156(16) 0.0560(11) Uani 1 1 d . . . . .
H13A H 0.3578 0.3946 0.4641 0.084 Uiso 1 1 calc R U . . .
H13B H 0.2865 0.3821 0.5080 0.084 Uiso 1 1 calc R U . . .
H13C H 0.2741 0.3251 0.4591 0.084 Uiso 1 1 calc R U . . .
C24 C 0.1130(3) 0.1764(3) 0.3958(2) 0.0633(12) Uani 1 1 d . . . . .
H24 H 0.1063 0.2191 0.4211 0.076 Uiso 1 1 calc R U . . .

loop_
_atom_site_aniso_label
_atom_site_aniso_U_11
_atom_site_aniso_U_22
_atom_site_aniso_U_33
_atom_site_aniso_U_23
_atom_site_aniso_U_13
_atom_site_aniso_U_12
Zn1 0.02800(19) 0.02916(18) 0.02494(19) 0.00177(15) -0.00192(16) -0.00304(15)
Fe1 0.0279(2) 0.0285(2) 0.0322(3) 0.0028(2) -0.0018(2) -0.00166(18)
N1 0.0305(13) 0.0290(12) 0.0260(13) 0.0006(10) -0.0018(11) -0.0024(10)
O2 0.0588(16) 0.0591(16) 0.0347(14) 0.0051(12) -0.0010(12) -0.0110(13)
O1 0.0662(18) 0.0415(14) 0.073(2) -0.0098(14) -0.0032(17) 0.0148(14)
C15 0.0263(13) 0.0330(14) 0.0221(13) 0.0008(12) 0.0012(11) -0.0026(11)
C2 0.0313(14) 0.0294(13) 0.0297(15) 0.0002(12) -0.0022(12) -0.0035(12)
N2 0.0341(13) 0.0305(12) 0.0231(12) -0.0010(10) -0.0042(11) -0.0024(10)
C1 0.0357(15) 0.0278(14) 0.0293(15) -0.0008(12) -0.0014(13) -0.0010(12)
C19 0.0370(17) 0.0476(18) 0.0285(16) 0.0065(14) -0.0062(14) -0.0042(14)
C6 0.0351(15) 0.0288(14) 0.0230(14) 0.0024(11) -0.0035(13) -0.0026(12)
C16 0.0375(16) 0.0313(14) 0.0295(15) -0.0002(13) -0.0009(14) -0.0026(13)
C17 0.053(2) 0.0336(15) 0.0348(17) -0.0048(13) 0.0017(16) -0.0046(15)
C14 0.060(2) 0.077(3) 0.0327(19) 0.012(2) 0.0008(19) -0.013(2)
C4 0.049(2) 0.0468(18) 0.0339(18) 0.0005(15) -0.0105(16) -0.0180(16)
C7 0.0326(15) 0.0310(14) 0.0307(16) 0.0002(12) -0.0008(13) -0.0008(12)
C3 0.0288(14) 0.0254(13) 0.0286(15) 0.0048(11) -0.0022(12) 0.0042(11)
C28 0.0378(18) 0.044(2) 0.082(3) 0.021(2) -0.022(2) 0.0018(16)
C30 0.0425(18) 0.0350(16) 0.040(2) 0.0013(14) 0.0028(16) -0.0044(14)
C11 0.0407(17) 0.0366(16) 0.0324(17) -0.0014(14) 0.0016(15) 0.0011(14)
C18 0.0445(18) 0.0480(19) 0.0319(17) -0.0018(15) -0.0062(15) -0.0138(16)
C8 0.0427(18) 0.0354(15) 0.0350(17) 0.0087(14) -0.0088(15) -0.0055(14)
C10 0.0465(19) 0.0454(18) 0.0284(16) -0.0032(14) 0.0049(15) -0.0025(15)
C27 0.0352(18) 0.070(3) 0.048(2) 0.015(2) -0.0113(17) -0.0034(17)
C9 0.0412(17) 0.0449(17) 0.0293(16) 0.0001(15) 0.0010(14) -0.0089(15)
C5 0.0329(15) 0.0434(17) 0.0280(16) 0.0005(13) 0.0032(13) -0.0049(13)
C26 0.0343(17) 0.051(2) 0.066(3) 0.007(2) -0.0108(18) -0.0116(16)
C21 0.049(2) 0.0395(17) 0.046(2) 0.0005(16) 0.0002(17) 0.0111(16)
C12 0.054(2) 0.0470(19) 0.041(2) -0.0006(17) -0.0001(18) 0.0145(17)
C22 0.0329(16) 0.0392(17) 0.052(2) 0.0024(16) -0.0036(16) 0.0067(13)
C20 0.0285(14) 0.0373(16) 0.0267(15) 0.0029(12) -0.0002(13) -0.0031(12)
C25 0.0156(14) 0.086(3) 0.067(3) 0.013(2) 0.0014(16) -0.0007(16)
C23 0.086(3) 0.066(3) 0.045(2) -0.004(2) -0.024(2) -0.020(3)
C29 0.0466(18) 0.0339(16) 0.0351(18) 0.0006(14) -0.0009(16) -0.0002(14)
C13 0.062(2) 0.059(2) 0.047(2) 0.0045(19) 0.014(2) 0.024(2)
C24 0.047(2) 0.056(2) 0.087(3) -0.013(2) -0.002(2) 0.018(2)

_geom_special_details            
;
 All esds (except the esd in the dihedral angle between two l.s. planes)
 are estimated using the full covariance matrix.  The cell esds are taken
 into account individually in the estimation of esds in distances, angles
 and torsion angles; correlations between esds in cell parameters are only
 used when they are defined by crystal symmetry.  An approximate (isotropic)
 treatment of cell esds is used for estimating esds involving l.s. planes.
;
loop_
_geom_bond_atom_site_label_1
_geom_bond_atom_site_label_2
_geom_bond_distance
_geom_bond_site_symmetry_2
_geom_bond_publ_flag
Zn1 Fe1 2.3747(6) . ?
Zn1 N1 1.992(3) . ?
Zn1 N2 1.974(3) . ?
Fe1 C28 2.103(4) . ?
Fe1 C30 1.741(4) . ?
Fe1 C27 2.078(4) . ?
Fe1 C26 2.103(4) . ?
Fe1 C25 2.103(3) . ?
Fe1 C29 1.736(4) . ?
Fe1 C24 2.081(4) . ?
N1 C15 1.429(4) . ?
N1 C3 1.335(4) . ?
O2 C30 1.164(5) . ?
O1 C29 1.156(5) . ?
C15 C16 1.405(4) . ?
C15 C20 1.399(4) . ?
C2 H2 0.9300 . ?
C2 C1 1.397(4) . ?
C2 C3 1.402(4) . ?
N2 C1 1.331(4) . ?
N2 C6 1.436(4) . ?
C1 C4 1.505(4) . ?
C19 H19 0.9300 . ?
C19 C18 1.393(5) . ?
C19 C20 1.397(5) . ?
C6 C7 1.402(4) . ?
C6 C11 1.398(5) . ?
C16 C17 1.374(5) . ?
C16 C21 1.515(5) . ?
C17 H17 0.9300 . ?
C17 C18 1.395(6) . ?
C14 H14A 0.9600 . ?
C14 H14B 0.9600 . ?
C14 H14C 0.9600 . ?
C14 C9 1.507(5) . ?
C4 H4A 0.9600 . ?
C4 H4B 0.9600 . ?
C4 H4C 0.9600 . ?
C7 C8 1.390(5) . ?
C7 C12 1.505(5) . ?
C3 C5 1.503(4) . ?
C28 H28 0.9300 . ?
C28 C27 1.395(6) . ?
C28 C24 1.418(7) . ?
C11 C10 1.393(5) . ?
C11 C13 1.494(5) . ?
C18 C23 1.506(5) . ?
C8 H8 0.9300 . ?
C8 C9 1.383(5) . ?
C10 H10 0.9300 . ?
C10 C9 1.386(5) . ?
C27 H27 0.9300 . ?
C27 C26 1.415(6) . ?
C5 H5A 0.9600 . ?
C5 H5B 0.9600 . ?
C5 H5C 0.9600 . ?
C26 H26 0.9300 . ?
C26 C25 1.406(6) . ?
C21 H21A 0.9600 . ?
C21 H21B 0.9600 . ?
C21 H21C 0.9600 . ?
C12 H12A 0.9600 . ?
C12 H12B 0.9600 . ?
C12 H12C 0.9600 . ?
C22 H22A 0.9600 . ?
C22 H22B 0.9600 . ?
C22 H22C 0.9600 . ?
C22 C20 1.509(5) . ?
C25 H25 0.9300 . ?
C25 C24 1.420(7) . ?
C23 H23A 0.9600 . ?
C23 H23B 0.9600 . ?
C23 H23C 0.9600 . ?
C13 H13A 0.9600 . ?
C13 H13B 0.9600 . ?
C13 H13C 0.9600 . ?
C24 H24 0.9300 . ?

loop_
_geom_angle_atom_site_label_1
_geom_angle_atom_site_label_2
_geom_angle_atom_site_label_3
_geom_angle
_geom_angle_site_symmetry_1
_geom_angle_site_symmetry_3
_geom_angle_publ_flag
N1 Zn1 Fe1 129.30(8) . . ?
N2 Zn1 Fe1 135.81(8) . . ?
N2 Zn1 N1 94.88(11) . . ?
C28 Fe1 Zn1 81.08(11) . . ?
C28 Fe1 C25 66.14(17) . . ?
C30 Fe1 Zn1 88.40(11) . . ?
C30 Fe1 C28 130.14(18) . . ?
C30 Fe1 C27 164.54(18) . . ?
C30 Fe1 C26 132.52(17) . . ?
C30 Fe1 C25 100.26(18) . . ?
C30 Fe1 C24 98.7(2) . . ?
C27 Fe1 Zn1 98.49(11) . . ?
C27 Fe1 C28 38.98(18) . . ?
C27 Fe1 C26 39.56(16) . . ?
C27 Fe1 C25 66.13(17) . . ?
C27 Fe1 C24 66.22(19) . . ?
C26 Fe1 Zn1 138.00(12) . . ?
C26 Fe1 C28 65.75(15) . . ?
C26 Fe1 C25 39.04(18) . . ?
C25 Fe1 Zn1 143.46(13) . . ?
C29 Fe1 Zn1 86.50(12) . . ?
C29 Fe1 C28 133.76(19) . . ?
C29 Fe1 C30 93.49(17) . . ?
C29 Fe1 C27 100.70(18) . . ?
C29 Fe1 C26 97.97(17) . . ?
C29 Fe1 C25 127.71(18) . . ?
C29 Fe1 C24 163.94(19) . . ?
C24 Fe1 Zn1 104.13(14) . . ?
C24 Fe1 C28 39.6(2) . . ?
C24 Fe1 C26 66.05(18) . . ?
C24 Fe1 C25 39.67(19) . . ?
C15 N1 Zn1 116.82(19) . . ?
C3 N1 Zn1 123.8(2) . . ?
C3 N1 C15 119.0(3) . . ?
C16 C15 N1 119.4(3) . . ?
C20 C15 N1 120.2(3) . . ?
C20 C15 C16 120.3(3) . . ?
C1 C2 H2 115.3 . . ?
C1 C2 C3 129.5(3) . . ?
C3 C2 H2 115.3 . . ?
C1 N2 Zn1 124.4(2) . . ?
C1 N2 C6 118.9(3) . . ?
C6 N2 Zn1 116.5(2) . . ?
C2 C1 C4 116.8(3) . . ?
N2 C1 C2 123.7(3) . . ?
N2 C1 C4 119.5(3) . . ?
C18 C19 H19 119.1 . . ?
C18 C19 C20 121.7(3) . . ?
C20 C19 H19 119.1 . . ?
C7 C6 N2 118.6(3) . . ?
C11 C6 N2 120.4(3) . . ?
C11 C6 C7 120.8(3) . . ?
C15 C16 C21 119.9(3) . . ?
C17 C16 C15 119.1(3) . . ?
C17 C16 C21 120.9(3) . . ?
C16 C17 H17 118.9 . . ?
C16 C17 C18 122.2(3) . . ?
C18 C17 H17 118.9 . . ?
H14A C14 H14B 109.5 . . ?
H14A C14 H14C 109.5 . . ?
H14B C14 H14C 109.5 . . ?
C9 C14 H14A 109.5 . . ?
C9 C14 H14B 109.5 . . ?
C9 C14 H14C 109.5 . . ?
C1 C4 H4A 109.5 . . ?
C1 C4 H4B 109.5 . . ?
C1 C4 H4C 109.5 . . ?
H4A C4 H4B 109.5 . . ?
H4A C4 H4C 109.5 . . ?
H4B C4 H4C 109.5 . . ?
C6 C7 C12 120.3(3) . . ?
C8 C7 C6 118.5(3) . . ?
C8 C7 C12 121.2(3) . . ?
N1 C3 C2 123.4(3) . . ?
N1 C3 C5 118.9(3) . . ?
C2 C3 C5 117.7(3) . . ?
Fe1 C28 H28 126.5 . . ?
C27 C28 Fe1 69.5(2) . . ?
C27 C28 H28 126.1 . . ?
C27 C28 C24 107.7(4) . . ?
C24 C28 Fe1 69.3(2) . . ?
C24 C28 H28 126.1 . . ?
O2 C30 Fe1 175.8(3) . . ?
C6 C11 C13 120.6(3) . . ?
C10 C11 C6 118.2(3) . . ?
C10 C11 C13 121.2(3) . . ?
C19 C18 C17 117.9(3) . . ?
C19 C18 C23 121.4(4) . . ?
C17 C18 C23 120.7(4) . . ?
C7 C8 H8 119.0 . . ?
C9 C8 C7 122.0(3) . . ?
C9 C8 H8 119.0 . . ?
C11 C10 H10 118.9 . . ?
C9 C10 C11 122.3(3) . . ?
C9 C10 H10 118.9 . . ?
Fe1 C27 H27 123.3 . . ?
C28 C27 Fe1 71.5(2) . . ?
C28 C27 H27 125.7 . . ?
C28 C27 C26 108.7(4) . . ?
C26 C27 Fe1 71.2(2) . . ?
C26 C27 H27 125.7 . . ?
C8 C9 C14 121.1(4) . . ?
C8 C9 C10 118.1(3) . . ?
C10 C9 C14 120.8(4) . . ?
C3 C5 H5A 109.5 . . ?
C3 C5 H5B 109.5 . . ?
C3 C5 H5C 109.5 . . ?
H5A C5 H5B 109.5 . . ?
H5A C5 H5C 109.5 . . ?
H5B C5 H5C 109.5 . . ?
Fe1 C26 H26 125.8 . . ?
C27 C26 Fe1 69.3(2) . . ?
C27 C26 H26 126.0 . . ?
C25 C26 Fe1 70.5(2) . . ?
C25 C26 C27 108.0(4) . . ?
C25 C26 H26 126.0 . . ?
C16 C21 H21A 109.5 . . ?
C16 C21 H21B 109.5 . . ?
C16 C21 H21C 109.5 . . ?
H21A C21 H21B 109.5 . . ?
H21A C21 H21C 109.5 . . ?
H21B C21 H21C 109.5 . . ?
C7 C12 H12A 109.5 . . ?
C7 C12 H12B 109.5 . . ?
C7 C12 H12C 109.5 . . ?
H12A C12 H12B 109.5 . . ?
H12A C12 H12C 109.5 . . ?
H12B C12 H12C 109.5 . . ?
H22A C22 H22B 109.5 . . ?
H22A C22 H22C 109.5 . . ?
H22B C22 H22C 109.5 . . ?
C20 C22 H22A 109.5 . . ?
C20 C22 H22B 109.5 . . ?
C20 C22 H22C 109.5 . . ?
C15 C20 C22 120.5(3) . . ?
C19 C20 C15 118.6(3) . . ?
C19 C20 C22 120.8(3) . . ?
Fe1 C25 H25 125.6 . . ?
C26 C25 Fe1 70.5(2) . . ?
C26 C25 H25 126.2 . . ?
C26 C25 C24 107.6(4) . . ?
C24 C25 Fe1 69.3(2) . . ?
C24 C25 H25 126.2 . . ?
C18 C23 H23A 109.5 . . ?
C18 C23 H23B 109.5 . . ?
C18 C23 H23C 109.5 . . ?
H23A C23 H23B 109.5 . . ?
H23A C23 H23C 109.5 . . ?
H23B C23 H23C 109.5 . . ?
O1 C29 Fe1 176.3(3) . . ?
C11 C13 H13A 109.5 . . ?
C11 C13 H13B 109.5 . . ?
C11 C13 H13C 109.5 . . ?
H13A C13 H13B 109.5 . . ?
H13A C13 H13C 109.5 . . ?
H13B C13 H13C 109.5 . . ?
Fe1 C24 H24 123.6 . . ?
C28 C24 Fe1 71.0(2) . . ?
C28 C24 C25 108.0(4) . . ?
C28 C24 H24 126.0 . . ?
C25 C24 Fe1 71.0(2) . . ?
C25 C24 H24 126.0 . . ?

loop_
_geom_torsion_atom_site_label_1
_geom_torsion_atom_site_label_2
_geom_torsion_atom_site_label_3
_geom_torsion_atom_site_label_4
_geom_torsion
_geom_torsion_site_symmetry_1
_geom_torsion_site_symmetry_2
_geom_torsion_site_symmetry_3
_geom_torsion_site_symmetry_4
_geom_torsion_publ_flag
Zn1 N1 C15 C16 -79.4(3) . . . . ?
Zn1 N1 C15 C20 98.4(3) . . . . ?
Zn1 N1 C3 C2 -5.9(4) . . . . ?
Zn1 N1 C3 C5 173.6(2) . . . . ?
Zn1 N2 C1 C2 -2.0(4) . . . . ?
Zn1 N2 C1 C4 178.7(2) . . . . ?
Zn1 N2 C6 C7 90.0(3) . . . . ?
Zn1 N2 C6 C11 -85.4(3) . . . . ?
Fe1 C28 C27 C26 61.8(3) . . . . ?
Fe1 C28 C24 C25 -61.8(3) . . . . ?
Fe1 C27 C26 C25 60.1(3) . . . . ?
Fe1 C26 C25 C24 59.6(3) . . . . ?
Fe1 C25 C24 C28 61.8(3) . . . . ?
N1 C15 C16 C17 174.5(3) . . . . ?
N1 C15 C16 C21 -7.6(4) . . . . ?
N1 C15 C20 C19 -173.2(3) . . . . ?
N1 C15 C20 C22 8.4(4) . . . . ?
C15 N1 C3 C2 -179.0(3) . . . . ?
C15 N1 C3 C5 0.4(4) . . . . ?
C15 C16 C17 C18 -0.6(5) . . . . ?
N2 C6 C7 C8 -177.2(3) . . . . ?
N2 C6 C7 C12 3.0(4) . . . . ?
N2 C6 C11 C10 177.2(3) . . . . ?
N2 C6 C11 C13 -3.1(5) . . . . ?
C1 C2 C3 N1 7.1(5) . . . . ?
C1 C2 C3 C5 -172.4(3) . . . . ?
C1 N2 C6 C7 -84.8(4) . . . . ?
C1 N2 C6 C11 99.8(4) . . . . ?
C6 N2 C1 C2 172.4(3) . . . . ?
C6 N2 C1 C4 -6.9(4) . . . . ?
C6 C7 C8 C9 1.2(5) . . . . ?
C6 C11 C10 C9 -1.4(5) . . . . ?
C16 C15 C20 C19 4.6(4) . . . . ?
C16 C15 C20 C22 -173.7(3) . . . . ?
C16 C17 C18 C19 3.2(5) . . . . ?
C16 C17 C18 C23 -178.2(4) . . . . ?
C7 C6 C11 C10 1.9(5) . . . . ?
C7 C6 C11 C13 -178.4(3) . . . . ?
C7 C8 C9 C14 -179.4(3) . . . . ?
C7 C8 C9 C10 -0.7(5) . . . . ?
C3 N1 C15 C16 94.2(3) . . . . ?
C3 N1 C15 C20 -87.9(4) . . . . ?
C3 C2 C1 N2 -2.7(5) . . . . ?
C3 C2 C1 C4 176.6(3) . . . . ?
C28 C27 C26 Fe1 -62.0(3) . . . . ?
C28 C27 C26 C25 -1.9(4) . . . . ?
C11 C6 C7 C8 -1.8(5) . . . . ?
C11 C6 C7 C12 178.3(3) . . . . ?
C11 C10 C9 C14 179.5(4) . . . . ?
C11 C10 C9 C8 0.8(5) . . . . ?
C18 C19 C20 C15 -2.0(5) . . . . ?
C18 C19 C20 C22 176.3(3) . . . . ?
C27 C28 C24 Fe1 59.2(3) . . . . ?
C27 C28 C24 C25 -2.6(4) . . . . ?
C27 C26 C25 Fe1 -59.4(3) . . . . ?
C27 C26 C25 C24 0.2(4) . . . . ?
C26 C25 C24 Fe1 -60.3(3) . . . . ?
C26 C25 C24 C28 1.5(4) . . . . ?
C21 C16 C17 C18 -178.5(3) . . . . ?
C12 C7 C8 C9 -179.0(3) . . . . ?
C20 C15 C16 C17 -3.3(5) . . . . ?
C20 C15 C16 C21 174.5(3) . . . . ?
C20 C19 C18 C17 -1.8(5) . . . . ?
C20 C19 C18 C23 179.6(4) . . . . ?
C13 C11 C10 C9 178.9(4) . . . . ?
C24 C28 C27 Fe1 -59.0(3) . . . . ?
C24 C28 C27 C26 2.8(4) . . . . ?

_shelx_res_file                  
;
    mrc2370.res created by SHELXL-2014/7

TITL MRC2370 in Pbca #61
REM reset to Pbca #61
CELL 1.54184 14.18763 14.59389 26.97479 90 90 90
ZERR 8 0.00044 0.00032 0.00046 0 0 0
LATT 1
SYMM 0.5-X,-Y,0.5+Z
SYMM 0.5+X,0.5-Y,-Z
SYMM -X,0.5+Y,0.5-Z
SFAC C H Fe N O Zn
UNIT 240 272 8 16 16 8

L.S. 50
PLAN  10
SIZE 0.11 0.08 0.09
TEMP 173
CONF
BOND
fmap 2
acta
MORE -1
BOND $H
REM <olex2.extras>
REM <HklSrc "%.\\MRC2370.hkl">
REM </olex2.extras>

WGHT    0.026600    2.198000
FVAR       1.87833
ZN1   6    0.358507    0.182378    0.377595    11.00000    0.02800    0.02916 =
         0.02494    0.00177   -0.00192   -0.00304
FE1   3    0.225971    0.085953    0.390598    11.00000    0.02794    0.02846 =
         0.03224    0.00282   -0.00183   -0.00166
N1    4    0.415231    0.225360    0.314178    11.00000    0.03055    0.02896 =
         0.02604    0.00058   -0.00178   -0.00243
O2    5    0.272162    0.073697    0.495267    11.00000    0.05882    0.05915 =
         0.03465    0.00507   -0.00095   -0.01095
O1    5    0.343949   -0.067829    0.363917    11.00000    0.06621    0.04147 =
         0.07295   -0.00977   -0.00316    0.01476
C15   1    0.377186    0.187919    0.269504    11.00000    0.02628    0.03297 =
         0.02207    0.00081    0.00116   -0.00255
C2    1    0.534604    0.318064    0.353229    11.00000    0.03127    0.02942 =
         0.02970    0.00022   -0.00216   -0.00347
AFIX  43
H2    2    0.582438    0.359757    0.346380    11.00000   -1.20000
AFIX   0
N2    4    0.448400    0.248929    0.420281    11.00000    0.03413    0.03054 =
         0.02308   -0.00102   -0.00424   -0.00240
C1    1    0.516558    0.303411    0.403515    11.00000    0.03569    0.02783 =
         0.02930   -0.00085   -0.00141   -0.00105
C19   1    0.267361    0.194486    0.201705    11.00000    0.03704    0.04757 =
         0.02852    0.00650   -0.00621   -0.00416
AFIX  43
H19   2    0.221436    0.226038    0.183991    11.00000   -1.20000
AFIX   0
C6    1    0.443525    0.230062    0.472483    11.00000    0.03511    0.02885 =
         0.02298    0.00241   -0.00354   -0.00256
C16   1    0.405115    0.100003    0.254183    11.00000    0.03746    0.03129 =
         0.02949   -0.00021   -0.00090   -0.00259
C17   1    0.362455    0.061207    0.213560    11.00000    0.05293    0.03360 =
         0.03484   -0.00475    0.00171   -0.00464
AFIX  43
H17   2    0.381536    0.003261    0.203308    11.00000   -1.20000
AFIX   0
C14   1    0.422588    0.160859    0.627072    11.00000    0.06024    0.07662 =
         0.03266    0.01173    0.00080   -0.01278
AFIX 137
H14A  2    0.449957    0.101631    0.632777    11.00000   -1.50000
H14B  2    0.357600    0.160090    0.636974    11.00000   -1.50000
H14C  2    0.455968    0.206042    0.646066    11.00000   -1.50000
AFIX   0
C4    1    0.579562    0.352110    0.439846    11.00000    0.04935    0.04679 =
         0.03388    0.00051   -0.01048   -0.01796
AFIX 137
H4A   2    0.621303    0.308666    0.455082    11.00000   -1.50000
H4B   2    0.541735    0.380965    0.464887    11.00000   -1.50000
H4C   2    0.615839    0.397765    0.422747    11.00000   -1.50000
AFIX   0
C7    1    0.498862    0.158923    0.491767    11.00000    0.03264    0.03099 =
         0.03070    0.00016   -0.00082   -0.00079
C3    1    0.491162    0.279118    0.311570    11.00000    0.02883    0.02544 =
         0.02860    0.00480   -0.00217    0.00423
C28   1    0.159848    0.190855    0.349995    11.00000    0.03783    0.04411 =
         0.08232    0.02078   -0.02193    0.00183
AFIX  43
H28   2    0.187262    0.245360    0.339451    11.00000   -1.20000
AFIX   0
C30   1    0.256291    0.080984    0.453099    11.00000    0.04249    0.03503 =
         0.03982    0.00126    0.00280   -0.00443
C11   1    0.379775    0.277295    0.502598    11.00000    0.04069    0.03657 =
         0.03241   -0.00137    0.00159    0.00110
C18   1    0.291453    0.105894    0.187189    11.00000    0.04451    0.04798 =
         0.03186   -0.00177   -0.00616   -0.01378
C8    1    0.490971    0.138096    0.541864    11.00000    0.04269    0.03537 =
         0.03501    0.00873   -0.00881   -0.00548
AFIX  43
H8    2    0.528369    0.091763    0.555031    11.00000   -1.20000
AFIX   0
C10   1    0.374875    0.253622    0.552544    11.00000    0.04650    0.04541 =
         0.02837   -0.00321    0.00487   -0.00253
AFIX  43
H10   2    0.333688    0.285563    0.573056    11.00000   -1.20000
AFIX   0
C27   1    0.157446    0.108652    0.323624    11.00000    0.03523    0.07010 =
         0.04806    0.01476   -0.01127   -0.00336
AFIX  43
H27   2    0.185332    0.098311    0.292928    11.00000   -1.20000
AFIX   0
C9    1    0.429242    0.184119    0.572745    11.00000    0.04123    0.04489 =
         0.02931    0.00005    0.00099   -0.00894
C5    1    0.533580    0.298916    0.261658    11.00000    0.03295    0.04337 =
         0.02797    0.00050    0.00318   -0.00487
AFIX 137
H5A   2    0.566400    0.245621    0.249945    11.00000   -1.50000
H5B   2    0.576963    0.349135    0.264447    11.00000   -1.50000
H5C   2    0.484476    0.314641    0.238698    11.00000   -1.50000
AFIX   0
C26   1    0.105522    0.043613    0.351349    11.00000    0.03428    0.05100 =
         0.06637    0.00677   -0.01076   -0.01164
AFIX  43
H26   2    0.091949   -0.016112    0.341676    11.00000   -1.20000
AFIX   0
C21   1    0.483692    0.050775    0.281302    11.00000    0.04866    0.03952 =
         0.04591    0.00047    0.00021    0.01107
AFIX 137
H21A  2    0.538483    0.089318    0.282426    11.00000   -1.50000
H21B  2    0.498660   -0.005052    0.264203    11.00000   -1.50000
H21C  2    0.463738    0.036856    0.314463    11.00000   -1.50000
AFIX   0
C12   1    0.565356    0.106891    0.458624    11.00000    0.05393    0.04705 =
         0.04127   -0.00058   -0.00010    0.01450
AFIX 137
H12A  2    0.532273    0.086708    0.429563    11.00000   -1.50000
H12B  2    0.589641    0.054693    0.476115    11.00000   -1.50000
H12C  2    0.616562    0.146088    0.449058    11.00000   -1.50000
AFIX   0
C22   1    0.287464    0.335105    0.255393    11.00000    0.03287    0.03924 =
         0.05164    0.00236   -0.00357    0.00674
AFIX 137
H22A  2    0.264837    0.337795    0.288901    11.00000   -1.50000
H22B  2    0.239776    0.357862    0.233350    11.00000   -1.50000
H22C  2    0.343193    0.371984    0.252338    11.00000   -1.50000
AFIX   0
C20   1    0.310388    0.237158    0.242176    11.00000    0.02853    0.03729 =
         0.02671    0.00289   -0.00022   -0.00311
C25   1    0.078081    0.085186    0.396079    11.00000    0.01556    0.08598 =
         0.06656    0.01269    0.00142   -0.00072
AFIX  43
H25   2    0.043347    0.057899    0.421317    11.00000   -1.20000
AFIX   0
C23   1    0.244281    0.060193    0.143721    11.00000    0.08621    0.06595 =
         0.04457   -0.00367   -0.02405   -0.01954
AFIX 137
H23A  2    0.191557    0.096492    0.133143    11.00000   -1.50000
H23B  2    0.222714    0.000437    0.153349    11.00000   -1.50000
H23C  2    0.288500    0.054515    0.116958    11.00000   -1.50000
AFIX   0
C29   1    0.299356   -0.004508    0.374593    11.00000    0.04656    0.03392 =
         0.03509    0.00060   -0.00086   -0.00025
C13   1    0.319134    0.351402    0.481564    11.00000    0.06223    0.05902 =
         0.04661    0.00449    0.01373    0.02350
AFIX 137
H13A  2    0.357800    0.394629    0.464070    11.00000   -1.50000
H13B  2    0.286545    0.382091    0.507967    11.00000   -1.50000
H13C  2    0.274088    0.325109    0.459139    11.00000   -1.50000
AFIX   0
C24   1    0.112973    0.176375    0.395771    11.00000    0.04679    0.05628 =
         0.08677   -0.01307   -0.00200    0.01829
AFIX  43
H24   2    0.106272    0.219080    0.421117    11.00000   -1.20000
AFIX   0
HKLF 4

REM  MRC2370 in Pbca #61
REM R1 =  0.0410 for    4218 Fo > 4sig(Fo)  and  0.0600 for all    5419 data
REM    333 parameters refined using      0 restraints

END

WGHT      0.0266      2.1885

REM Highest difference peak  0.468,  deepest hole -0.365,  1-sigma level  0.069
Q1    1   0.3217  0.0966  0.3903  11.00000  0.05    0.47
Q2    1   0.2616 -0.0061  0.1367  11.00000  0.05    0.34
Q3    1   0.2185  0.0098  0.3965  11.00000  0.05    0.33
Q4    1   0.3611  0.3333  0.3740  11.00000  0.05    0.31
Q5    1   0.3614  0.2567  0.3732  11.00000  0.05    0.30
Q6    1   0.4296  0.2527  0.3125  11.00000  0.05    0.28
Q7    1   0.4408  0.1002  0.2572  11.00000  0.05    0.27
Q8    1   0.1763  0.1848  0.3793  11.00000  0.05    0.27
Q9    1   0.3044  0.1292  0.4133  11.00000  0.05    0.27
Q10   1   0.4636 -0.0192  0.2835  11.00000  0.05    0.26
;
_shelx_res_checksum              73422
_shelx_hkl_file                  
;
   0   0   3-3.17272 83.3735   1
   0   0   4 205137. 3197.26   1
   0   0   5 214.292 169.486   1
   0   0   6 35478.0 1660.17   1
   0   0   7 141.601 169.701   1
   0   0   8 612372. 8072.50   1
   0   0   9 86.8841 241.158   1
   0   0  10 9505.22 1162.07   1
   0   0  11 77.7378 244.074   1
   0   0  12 111157. 4409.17   1
   0   0  13 774.240 558.822   1
   0   0  14 47822.9 3215.05   1
   0   0  15 57.1679 458.239   1
   0   0  16 187552. 7070.72   1
   0   0  17-12.5201 301.316   1
   0   0  18 16424.6 2297.57   1
   0   0  19-99.8980 171.530   2
   0   0  20 181.381 168.318   2
   0   0  21-104.279 224.832   2
   0   0  22 3413.36 534.270   2
   0   0  23 108.791 254.941   2
   0   0  24 3430.27 537.291   2
   0   0  25-1.60315 265.264   2
   0   0  26 19994.4 1206.83   2
   0   0  27 596.515 296.426   2
   0   0  28 286.890 235.661   2
   0   0  29 41.1157 207.064   2
   0   0  30 8961.16 702.286   2
   0   1   1 34.2960 63.6771   1
   0   1   2 48.2066 77.4669   1
   0  -1   3 81.7993 122.457   1
   0   1   3 14.5284 102.350   1
   0  -1   4 102.304 148.599   1
   0   1   4 169.230 114.081   1
   0  -1   5 115.372 192.200   1
   0   1   5 235.552 203.320   1
   0  -1   6 34.2769 194.666   1
   0   1   6 183.123 207.385   1
   0   1   7 27.4122 181.282   1
   0  -1   7-115.032 228.289   1
   0  -1   8-282.372 264.776   1
   0   1   8 341.507 326.506   1
   0  -1   9-149.441 192.004   1
   0   1   9-95.1404 212.456   1
   0   1  10-204.289 295.708   1
   0  -1  10 105.759 237.304   1
   0   1  11 118.073 302.967   1
   0  -1  11 237.930 264.999   1
   0  -1  12 26.6221 351.608   1
   0   1  12 3.79819 321.108   1
   0   1  13 68.5438 343.142   1
   0  -1  13-71.8830 340.133   1
   0   1  14 314.255 296.973   1
   0  -1  14 182.480 461.419   1
   0   1  15 63.2731 414.009   1
   0  -1  15-310.981 425.389   1
   0   1  16 1108.11 638.317   1
   0   1  17-229.554 612.136   1
   0   1  18 236.191 436.150   1
   0   1  19-489.347 634.325   1
   0   1  19-93.9723 178.867   2
   0  -1  19 327.356 238.930   2
   0  -1  20 62.7608 158.856   2
   0   1  20-246.300 243.431   2
   0   1  20 154.627 416.323   1
   0   1  21-13.4957 192.814   2
   0  -1  21-113.248 189.638   2
   0   1  22-6.25030 207.632   2
   0  -1  22-170.135 186.290   2
   0   1  23-214.011 249.600   2
   0  -1  23 341.028 298.530   2
   0  -1  24-154.344 202.281   2
   0   1  24 218.999 250.888   2
   0   1  25 552.380 330.759   2
   0  -1  25-177.544 237.739   2
   0  -1  26-85.2050 206.862   2
   0   1  26-25.6789 268.240   2
   0  -1  27 42.1374 228.020   2
   0   1  27 55.5060 227.104   2
   0   1  28 188.006 244.079   2
   0  -1  28 135.012 234.914   2
   0  -1  29 158.983 228.931   2
   0   1  29-9.22574 213.962   2
   0   1  30 300.359 244.685   2
   0   1  31 187.601 203.839   2
   0   2   1 404141. 3780.40   1
   0   2   2 942.677 222.337   1
   0   2   3 75332.1 1952.40   1
   0   2   4 31081.9 1371.26   1
   0   2   5 93767.3 2565.87   1
   0   2   6 23307.2 1402.97   1
   0   2   7 92206.9 2999.41   1
   0   2   8 1540.70 480.883   1
   0   2   9 2111.02 532.458   1
   0   2  10 1821.36 501.110   1
   0   2  11 312750. 7145.41   1
   0   2  12 11085.4 1419.99   1
   0   2  13 10040.6 1436.15   1
   0   2  14 5435.46 1144.12   1
   0   2  15 87442.9 4657.40   1
   0   2  16 54694.9 3887.38   1
   0   2  17 14025.7 2027.41   1
   0   2  18 18872.6 1057.73   2
   0   2  18 19192.9 2518.04   1
   0  -2  19 39828.6 1529.92   2
   0   2  19 39423.7 1583.19   2
   0   2  19 42215.6 3865.38   1
   0   2  20 16087.7 2486.88   1
   0  -2  20 13656.8 926.782   2
   0   2  20 15773.2 1035.17   2
   0  -2  21 7186.48 696.387   2
   0   2  21 6967.47 711.021   2
   0   2  21 6860.73 1698.92   1
   0  -2  22 209.995 231.896   2
   0   2  22 243.206 261.028   2
   0  -2  23 5534.69 650.048   2
   0   2  23 6120.92 729.910   2
   0  -2  24 4832.77 600.740   2
   0   2  24 4799.26 624.999   2
   0   2  25 1536.45 415.488   2
   0  -2  25 1957.69 373.445   2
   0   2  26 3656.81 561.090   2
   0  -2  26 3209.55 500.729   2
   0   2  27 7371.70 771.641   2
   0  -2  27 6838.53 667.856   2
   0  -2  28 16440.8 979.494   2
   0   2  28 16829.4 1085.05   2
   0   2  29 9165.03 774.052   2
   0   2  30 226.365 214.238   2
   0   2  31 254.592 194.771   2
   0   3   1-100.477 134.360   1
   0   3   2-118.179 166.217   1
   0   3   3 148.891 131.341   1
   0   3   4 62.2784 145.785   1
   0   3   5-57.8125 137.247   1
   0   3   6-23.8680 224.465   1
   0   3   7-148.996 241.271   1
   0   3   8-200.334 173.762   1
   0   3   9 314.670 285.500   1
   0   3  10-275.101 328.689   1
   0   3  11 171.127 297.791   1
   0   3  12-20.4356 276.419   1
   0   3  13-27.4828 356.151   1
   0   3  14 1027.24 662.319   1
   0   3  15 237.968 467.547   1
   0   3  16 67.7915 489.201   1
   0   3  17-787.428 622.115   1
   0   3  18 330.433 208.982   2
   0   3  18-95.4515 408.563   1
   0   3  19 470.111 777.104   1
   0   3  19 96.8755 219.156   2
   0  -3  19-140.065 167.678   2
   0   3  20 82.9541 187.093   2
   0  -3  20 45.2443 160.271   2
   0   3  21-58.9695 237.199   2
   0  -3  21-33.7667 223.852   2
   0   3  22 45.0555 223.062   2
   0   3  22 476.246 704.968   1
   0  -3  22 492.080 229.520   2
   0   3  23-174.299 243.882   2
   0  -3  23-28.3655 212.025   2
   0   3  24 13.2631 250.313   2
   0  -3  24 280.976 224.756   2
   0   3  25 213.682 296.811   2
   0  -3  25 16.6732 191.939   2
   0  -3  26 366.970 263.918   2
   0   3  26 289.619 309.438   2
   0   3  27 112.980 327.652   2
   0  -3  27-129.406 159.939   2
   0   3  28 73.8485 246.057   2
   0   3  29 189.324 270.904   2
   0   3  30-54.4175 183.290   2
   0   3  31-58.1120 169.994   2
   0   4   0 87242.3 2431.12   1
   0   4   1 86108.7 2434.21   1
   0   4   2 45138.1 1799.57   1
   0   4   3 1832.31 397.064   1
   0   4   4 6924.44 804.766   1
   0   4   5 117681. 3385.63   1
   0   4   6 4122.95 684.703   1
   0   4   7 688.473 245.025   1
   0   4   8 32154.4 2048.00   1
   0   4   9 14345.7 1450.59   1
   0   4  10 1220.75 500.614   1
   0   4  11 19584.7 1903.87   1
   0   4  12 18189.8 1913.01   1
   0   4  13 40435.0 3011.81   1
   0   4  14 37546.5 3087.73   1
   0   4  15 9210.53 1594.01   1
   0   4  16 349.617 457.639   1
   0   4  17 44919.8 1619.05   2
   0   4  17 47570.3 3916.73   1
   0   4  18 22062.0 2800.88   1
   0   4  18 22969.3 1206.72   2
   0   4  19 21840.8 1213.74   2
   0   4  19 19942.5 2790.34   1
   0   4  20 2040.81 1031.23   1
   0   4  20 2152.09 426.915   2
   0   4  21 38601.1 4012.47   1
   0   4  21 37625.9 1645.98   2
   0   4  22 2392.25 462.755   2
   0   4  22 1379.55 844.764   1
   0   4  23 19627.7 1233.53   2
   0   4  24 221.728 308.218   2
   0   4  25 10728.8 915.097   2
   0   4  26 117.002 280.864   2
   0   4  27 26742.7 1369.40   2
   0   4  28 2137.42 427.196   2
   0   4  29 21547.7 1119.85   2
   0   4  30 104.572 179.005   2
   0   4  31 6973.90 548.618   2
   0   5   0-262.159 187.034   1
   0   5   1 46.0450 136.021   1
   0   5   2-135.188 177.034   1
   0   5   3 85.5005 171.666   1
   0   5   4 128.479 169.118   1
   0   5   5 24.2221 228.389   1
   0   5   6-186.194 195.038   1
   0   5   7-347.124 245.292   1
   0   5   8 59.8425 219.717   1
   0   5   9-205.489 322.368   1
   0   5  10-620.018 512.087   1
   0   5  11-126.291 398.516   1
   0   5  12-1094.28 543.161   1
   0   5  13-143.438 453.121   1
   0   5  14 441.120 503.920   1
   0   5  15-260.623 426.704   1
   0   5  16 1240.72 712.250   1
   0   5  17-466.449 416.074   1
   0   5  17-259.016 178.006   2
   0   5  18-213.238 202.972   2
   0   5  18 103.079 537.080   1
   0   5  19 126.673 199.219   2
   0   5  19-381.799 742.936   1
   0   5  20-9.04060 424.311   1
   0   5  20 74.5123 191.257   2
   0   5  21 103.801 217.015   2
   0   5  21-456.261 632.363   1
   0   5  22 14.4485 205.885   2
   0   5  23-130.879 232.617   2
   0   5  24-425.852 353.560   2
   0   5  25-126.319 287.762   2
   0   5  26 247.447 287.378   2
   0   5  27 78.0260 250.976   2
   0   5  28 161.451 230.459   2
   0   5  29-39.4111 195.858   2
   0   5  30-107.416 175.447   2
   0   6   0 34956.9 1894.35   1
   0   6  -1 51151.7 2302.21   1
   0   6   1 50014.5 2281.84   1
   0   6   2 7296.08 896.980   1
   0   6   3 5697.54 814.017   1
   0   6   4 18455.9 1527.81   1
   0   6   5 259.892 306.224   1
   0   6   6 1564.26 513.393   1
   0   6   7-182.828 284.755   1
   0   6   8 42582.0 2644.19   1
   0   6   9 28947.4 2304.28   1
   0   6  10 29982.1 2418.79   1
   0   6  11 29318.4 2516.19   1
   0   6  12 21356.4 2216.87   1
   0   6  13 31186.7 2830.55   1
   0   6  14 31206.8 3005.92   1
   0   6  15 357.720 400.732   1
   0   6  16 12752.8 2073.28   1
   0   6  16 13621.2 881.574   2
   0   6  17-678.978 598.726   1
   0   6  17 507.054 200.788   2
   0   6  18 4616.34 1420.07   1
   0   6  18 4824.71 585.392   2
   0   6  19 15823.0 2462.45   1
   0   6  19 14524.2 999.414   2
   0   6  20 44981.0 4354.36   1
   0   6  20 41625.4 1703.44   2
   0   6  21 270.198 249.778   2
   0   6  22 1179.95 348.058   2
   0   6  23 6231.60 684.098   2
   0   6  24 16624.8 1089.89   2
   0   6  25 273.469 283.400   2
   0   6  26 747.508 307.339   2
   0   6  27 4471.81 547.995   2
   0   6  28 36139.4 1376.34   2
   0   6  29 169.656 154.298   2
   0  -6  30-72.5685 43.5784   4
   0   6  30 499.448 175.766   2
   0   7   0-118.526 178.172   1
   0   7  -1-154.886 384.641   1
   0   7   1-61.8748 262.701   1
   0   7  -2-163.328 199.501   1
   0   7   2 258.367 196.668   1
   0   7   3 171.478 235.136   1
   0   7   4-49.7482 176.341   1
   0   7   5-378.276 291.821   1
   0   7   6-647.842 360.234   1
   0   7   7 11.1331 270.145   1
   0   7   8-91.8061 331.681   1
   0   7   9 242.169 367.175   1
   0   7  10-93.8138 450.315   1
   0   7  11-420.260 601.857   1
   0   7  12 428.310 353.226   1
   0   7  13-1764.01 754.131   1
   0   7  14 459.727 450.758   1
   0   7  15 245.790 165.307   2
   0   7  15 344.646 445.873   1
   0   7  16 2162.30 914.235   1
   0   7  16 240.339 201.036   2
   0   7  17 16.0144 531.070   1
   0   7  17 33.5507 187.756   2
   0   7  18 344.141 564.902   1
   0   7  18 175.020 215.516   2
   0   7  19 1084.19 760.397   1
   0   7  19-62.2861 195.323   2
   0   7  20-1.48135 221.186   2
   0   7  21 242.436 257.302   2
   0   7  22-83.5155 225.960   2
   0   7  23 51.2235 198.282   2
   0   7  24 371.811 292.558   2
   0   7  25 30.7369 198.981   2
   0   7  26-401.844 253.100   2
   0   7  27 295.053 189.965   2
   0   7  28 267.514 174.369   2
   0  -7  28 41.4393 109.755   4
   0  -7  29 350.663 138.841   4
   0   7  29 268.900 158.009   2
   0   8   0 236058. 5823.07   1
   0   8   1 65050.0 3072.24   1
   0   8  -1 64647.8 3015.27   1
   0   8  -2 10874.9 1240.05   1
   0   8   2 9615.81 1240.46   1
   0   8  -3 24776.6 1903.37   1
   0   8   3 19268.3 1733.32   1
   0   8   4 159375. 5153.89   1
   0   8  -4 164210. 4949.26   1
   0   8   5 20250.0 1857.09   1
   0   8   6 1381.70 581.810   1
   0   8   7 3306.98 845.234   1
   0   8   8 181872. 6138.61   1
   0   8   9 82.1540 227.030   1
   0   8  10 11446.7 1698.49   1
   0   8  11 8402.96 1442.70   1
   0   8  12 48287.1 3648.25   1
   0   8  13 15820.9 2179.70   1
   0   8  14 6460.33 1418.69   1
   0   8  15 28738.8 3129.73   1
   0   8  16 8085.22 1832.56   1
   0   8  17 4021.16 513.116   2
   0   8  17 3488.54 1171.87   1
   0   8  18 13130.3 913.628   2
   0   8  18 10824.3 2021.95   1
   0   8  19 409.198 230.172   2
   0   8  20 2515.35 429.009   2
   0   8  21 10650.9 831.619   2
   0   8  22 3748.81 505.833   2
   0   8  23 138.696 192.817   2
   0   8  24 1130.34 316.179   2
   0   8  25 4881.81 510.270   2
   0   8  26 3439.99 420.979   2
   0  -8  26 2399.99 337.339   4
   0  -8  27 3085.98 359.814   4
   0   8  27 2746.49 350.452   2
   0   8  28 513.814 174.831   2
   0  -8  28 581.086 155.128   4
   0   9   0 418.625 224.863   1
   0   9   1-69.8953 290.844   1
   0   9  -1 202.962 234.642   1
   0   9   2-147.801 280.997   1
   0   9  -2-170.902 287.873   1
   0   9   3 438.495 350.520   1
   0   9   4 8.06364 253.866   1
   0   9   5 25.3388 220.499   1
   0   9   6-13.3361 364.985   1
   0   9   7 282.148 243.130   1
   0   9   8 249.561 319.926   1
   0  -9   8 570.231 210.713   4
   0  -9   9 70.1869 148.419   4
   0   9   9 2178.69 755.548   1
   0  -9  10-292.201 221.306   4
   0   9  10-244.689 350.662   1
   0   9  11 624.487 491.687   1
   0  -9  11 2.51154 189.652   4
   0  -9  12 343.403 243.833   4
   0   9  12-1096.94 652.008   1
   0   9  13 920.093 619.715   1
   0   9  14-1353.38 790.251   1
   0   9  15 196.173 411.416   1
   0   9  16 2399.89 998.735   1
   0   9  21-121.949 166.406   2
   0  -9  22 148.330 185.275   4
   0   9  22-133.519 178.998   2
   0   9  23-1.11117 174.892   2
   0  -9  23-100.760 177.267   4
   0  -9  24 139.990 171.008   4
   0   9  24 36.6865 149.218   2
   0  -9  25-149.721 174.698   4
   0   9  25-238.650 189.865   2
   0  -9  26-98.0749 127.841   4
   0   9  26-190.519 145.968   2
   0  -9  27-82.0857 109.425   4
   0 -10   0 33997.1 1357.00   4
   0 -10  -1 29455.1 1271.97   4
   0 -10   1 32262.3 1315.90   4
   0 -10  -2 6574.08 613.184   4
   0 -10   2 6071.89 566.536   4
   0 -10  -3 54998.8 1761.44   4
   0 -10   3 56380.7 1763.92   4
   0 -10   4 52915.5 1712.62   4
   0 -10  -4 54260.5 1750.55   4
   0 -10   5 16075.0 948.532   4
   0 -10  -5 12996.4 884.963   4
   0 -10   6 7662.87 665.873   4
   0 -10   7 62721.6 1906.30   4
   0 -10   8 18412.1 1043.12   4
   0 -10   9 2051.06 377.419   4
   0  10  10 16291.4 2135.77   1
   0 -10  10 17852.2 1065.56   4
   0 -10  11 88567.8 2329.28   4
   0 -10  12 8345.07 737.719   4
   0 -10  13 3749.80 508.764   4
   0 -10  14 37162.8 1559.19   4
   0 -10  15 29430.4 1393.32   4
   0 -10  16 5924.39 649.842   4
   0 -10  17 5970.87 654.450   4
   0 -10  18 3342.67 514.091   4
   0 -10  19 23001.2 1202.54   4
   0 -10  20 161.360 217.959   4
   0 -10  21 2141.29 367.155   4
   0 -10  22 1393.65 309.962   4
   0 -10  23 3477.64 422.176   4
   0 -10  24 103.007 130.769   4
   0 -10  25 429.234 159.868   4
   0 -10  26 3847.76 330.810   4
   0 -11   0-10.6584 152.895   4
   0 -11   1 107.434 185.276   4
   0 -11  -1 172.823 205.683   4
   0 -11  -2-17.5136 162.287   4
   0 -11   2 488.466 259.097   4
   0 -11  -3 100.405 234.108   4
   0 -11   3-77.0139 250.975   4
   0 -11   4-65.4128 162.627   4
   0 -11  -4-153.689 236.446   4
   0 -11  -5 23.6812 164.791   4
   0 -11   5-112.875 231.690   4
   0 -11   6-2.70907 182.310   4
   0 -11   7 200.984 231.529   4
   0 -11   8 11.0575 176.909   4
   0 -11   9-179.111 232.487   4
   0 -11  10 172.644 217.281   4
   0 -11  11 140.033 192.002   4
   0 -11  12 99.2006 196.738   4
   0 -11  13 87.9521 208.832   4
   0 -11  14 127.864 232.082   4
   0 -11  15-196.276 300.561   4
   0 -11  16 171.837 251.436   4
   0 -11  17-134.559 228.682   4
   0 -11  18-105.910 231.719   4
   0 -11  19 69.5361 187.995   4
   0 -11  20-100.919 216.681   4
   0 -11  21 173.648 217.178   4
   0 -11  22 102.393 147.918   4
   0 -11  23 10.8693 119.668   4
   0 -11  24-255.580 145.079   4
   0 -11  25-126.992 99.4428   4
   0 -12   0 75534.4 2241.24   4
   0 -12  -1 18591.6 1126.15   4
   0 -12   1 18361.3 1118.18   4
   0 -12  -2 10282.2 839.449   4
   0 -12   2 10766.2 864.102   4
   0 -12   3 13928.9 975.040   4
   0 -12  -3 12600.4 939.171   4
   0 -12   4 33717.6 1513.17   4
   0 -12  -4 31447.3 1482.27   4
   0 -12   5 11294.6 899.155   4
   0 -12   6 15976.6 1038.02   4
   0 -12   7 12030.6 911.090   4
   0 -12   8 37999.9 1595.50   4
   0 -12   9 6549.51 696.802   4
   0 -12  10 4673.68 592.613   4
   0 -12  11 13478.9 965.610   4
   0 -12  12 5661.94 674.291   4
   0 -12  13 4437.34 593.777   4
   0 -12  14 8961.52 786.882   4
   0 -12  15 34423.4 1467.46   4
   0 -12  16 10428.3 804.755   4
   0 -12  17 770.144 280.469   4
   0 -12  18 7796.94 660.159   4
   0 -12  19 3681.46 457.894   4
   0 -12  20 273.883 141.283   3
   0 -12  20 131.781 165.833   4
   0 -12  21 676.514 183.117   4
   0 -12  22 4923.15 423.933   4
   0 -12  23 3131.65 312.283   4
   0 -13   0 59.1855 241.840   4
   0 -13   1-130.329 259.670   4
   0 -13  -1 127.823 238.282   4
   0 -13  -2 64.2468 227.268   4
   0 -13   2-161.778 255.712   4
   0 -13  -3 156.586 255.113   4
   0 -13   3-362.748 281.064   4
   0 -13   4 30.0441 242.222   4
   0 -13   5-1.49732 224.028   4
   0 -13   6 72.6288 282.561   4
   0 -13   7 212.155 246.368   4
   0 -13   8 280.769 262.548   4
   0 -13   9 325.403 270.597   4
   0 -13  10-185.370 242.133   4
   0 -13  11-155.415 245.778   4
   0 -13  12 106.574 233.320   4
   0 -13  13 82.1110 214.469   4
   0 -13  14-107.057 199.552   4
   0 -13  15 191.995 209.720   4
   0 -13  16 58.4492 203.104   4
   0 -13  17 161.140 219.210   4
   0 -13  18 109.676 143.032   4
   0 -13  19-49.3711 142.258   4
   0 -13  19 91.2808 135.770   3
   0 -13  20 53.4111 121.026   4
   0 -13  20-98.5098 113.999   3
   0 -13  21-32.7970 131.255   4
   0 -13  22-148.400 119.333   4
   0 -14   0 6839.17 712.129   4
   0 -14   1 206.027 258.604   4
   0 -14  -1 201.850 260.669   4
   0 -14   2 2230.23 440.977   4
   0 -14   3 10587.8 894.588   4
   0 -14   4 12024.1 913.576   4
   0 -14   5 2202.43 442.696   4
   0 -14   6 4043.94 555.902   4
   0 -14   7 3063.66 493.855   4
   0 -14   8 3369.60 515.244   4
   0 -14   9 288.773 269.489   4
   0 -14  10 2655.38 457.578   4
   0 -14  11 1865.16 371.707   4
   0 -14  12 675.577 265.865   4
   0 -14  13 18825.4 1020.21   4
   0 -14  14 500.893 249.220   4
   0 -14  15 3310.42 412.300   4
   0 -14  16 1857.13 319.222   4
   0 -14  17 2471.56 335.914   4
   0 -14  17 2618.84 332.915   3
   0 -14  18 504.621 155.205   3
   0 -14  18 622.203 182.175   4
   0 -14  19 479.998 122.957   3
   0 -14  19 836.488 190.375   4
   0 -14  20 3428.53 289.329   4
   0 -15   0 112.230 172.453   3
   0 -15  -1 118.153 159.243   3
   0 -15   2 162.394 244.261   4
   0 -15  -2-17.3986 127.214   3
   0 -15   3-393.546 287.257   4
   0 -15   4-171.515 257.974   4
   0 -15   5-84.9753 228.190   4
   0 -15   6 225.695 260.246   4
   0 -15   7 47.5319 218.363   4
   0 -15   8-30.3562 212.299   4
   0 -15   9-52.7337 197.296   4
   0 -15  10-78.6399 172.727   4
   0 -15  11 136.708 192.263   4
   0 -15  12-6.03903 157.937   4
   0 -15  13 3.75253 184.476   4
   0 -15  14 5.17638 156.453   4
   0 -15  14 28.0522 144.296   3
   0 -15  15 147.414 149.080   4
   0 -15  15-109.622 148.319   3
   0 -15  16 116.518 127.441   4
   0 -15  16-115.878 115.412   3
   0 -15  17-13.3598 105.479   3
   0 -15  17-276.150 108.565   4
   0 -16   0 3183.83 375.013   3
   0 -16  -1 3091.25 349.279   3
   0 -16   1 3254.72 391.057   3
   0 -16   2 135.550 140.156   3
   0 -16   3-111.993 173.458   3
   0 -16   4 9313.67 667.274   3
   0 -16   5 195.601 159.683   3
   0 -16   5 572.023 244.091   4
   0 -16   6 495.449 225.529   4
   0 -16   6 1089.31 277.349   3
   0 -16   7 1377.53 303.702   3
   0 -16   7 843.692 252.064   4
   0 -16   8 2172.87 344.300   4
   0 -16   8 2088.18 334.713   3
   0 -16   9 2394.65 348.596   3
   0 -16   9 2523.01 366.295   4
   0 -16  10 3120.96 378.834   4
   0 -16  10 3114.70 383.029   3
   0 -16  11 275.107 168.665   4
   0 -16  11 89.3728 123.215   3
   0 -16  12 5222.19 445.284   3
   0 -16  12 5772.19 449.458   4
   0 -16  13 75.4785 112.405   4
   0 -16  13-54.3684 108.362   3
   0 -16  14 6421.89 438.048   3
   0 -16  14 6912.64 439.675   4
   0 -16  15 273.392 97.2111   3
   0 -17   1-55.0102 84.4802   3
   0 -17   2-54.2876 86.9310   3
   0 -17   3 19.1181 101.283   3
   0 -17   4 125.300 112.217   3
   0 -17   5-55.8326 124.869   3
   0 -17   6 7.72939 100.666   3
   0 -17   7 66.8519 101.262   3
   0 -17   8-23.3295 96.6674   3
   0 -17   9-27.8931 94.6618   3
   0 -17  10-9.48859 82.5609   3
   0 -17  11 123.816 101.744   3
   1   0   1 5.74565 43.4479   1
   1   0   2 610487. 3954.60   1
  -1   0   3 51.4703 103.360   1
   1   0   3-9.85430 82.6338   1
   1   0   4 42308.3 1393.42   1
  -1   0   4 39489.7 1518.17   1
  -1   0   5 270.759 202.698   1
   1   0   5-92.4325 120.533   1
   1   0   6 543692. 6223.21   1
  -1   0   6 529770. 6720.33   1
   1   0   7-35.1072 169.016   1
  -1   0   7-72.6414 182.712   1
   1   0   8 10461.4 1053.82   1
  -1   0   8 11296.4 1143.03   1
   1   0   9-289.163 280.688   1
  -1   0   9-83.9020 232.309   1
  -1   0  10 269537. 6311.69   1
   1   0  10 276350. 6076.47   1
  -1   0  11-183.734 257.623   1
   1   0  11 61.7839 255.603   1
  -1   0  12 140130. 5070.41   1
   1   0  12 129948. 4731.88   1
  -1   0  13-126.990 405.419   1
   1   0  13 260.828 328.191   1
  -1   0  14 10432.9 1548.84   1
   1   0  14 9792.80 1451.45   1
   1   0  15-317.917 458.659   1
  -1   0  15 500.694 409.098   1
  -1   0  16 78769.4 4593.31   1
   1   0  16 79338.0 4564.06   1
   1   0  17 216.737 545.084   1
   1   0  18 40162.8 3539.91   1
   1   0  19 51.2271 164.873   2
  -1   0  19 163.611 174.262   2
   1   0  20 30030.9 1382.04   2
   1   0  20 34155.5 3503.82   1
  -1   0  20 29757.2 1397.09   2
  -1   0  21 475.894 246.316   2
   1   0  21-8.78414 200.048   2
  -1   0  22 5281.83 634.347   2
   1   0  22 4775.63 601.878   2
  -1   0  23 282.092 240.327   2
   1   0  23-114.700 210.922   2
  -1   0  24 7840.26 791.020   2
   1   0  24 8960.68 821.551   2
  -1   0  25-6.47661 245.675   2
   1   0  25 99.9830 229.429   2
  -1   0  26 633.341 313.364   2
   1   0  26 1108.93 361.736   2
  -1   0  27-280.870 302.644   2
   1   0  27-90.9196 217.225   2
  -1   0  28 8579.54 765.475   2
   1   0  28 9474.80 800.470   2
  -1   0  29 9.06157 216.346   2
   1   0  29 158.022 216.561   2
   1   0  30 453.001 237.188   2
   1   0  31-32.0422 171.400   2
  -1   1   1 7404.36 357.440   1
   1   1   1 7371.15 505.694   1
  -1   1   2 75686.3 1509.86   1
   1  -1   2 79978.8 1252.48   1
   1   1   2 77958.8 1731.20   1
   1   1   3 17502.7 902.278   1
   1  -1   3 17545.7 752.144   1
  -1   1   3 15854.5 831.107   1
   1   1   4 3838.65 477.808   1
   1  -1   4 4062.10 451.021   1
  -1   1   4 3765.58 470.909   1
  -1   1   5 3741.68 524.650   1
   1   1   5 3469.59 479.911   1
   1  -1   5 3357.58 459.241   1
  -1   1   6 14333.3 1106.38   1
   1   1   6 13665.2 1030.56   1
   1  -1   6 15736.5 1078.29   1
  -1   1   7 4462.81 675.477   1
   1   1   7 4147.58 633.550   1
   1  -1   7 3636.30 592.614   1
  -1   1   8 1730.16 501.732   1
   1   1   8 1639.99 445.266   1
   1  -1   8 1717.13 453.414   1
   1  -1   9 7440.76 950.372   1
  -1   1   9 8583.53 1089.02   1
   1   1   9 6450.88 885.932   1
  -1  -1   9 6403.54 956.479   1
  -1  -1  10 29332.9 2090.77   1
   1  -1  10 26859.4 1908.66   1
  -1   1  10 29272.8 2069.79   1
   1   1  10 27394.5 1943.82   1
   1  -1  11 49378.7 2737.26   1
  -1   1  11 47373.8 2802.82   1
   1   1  11 49603.5 2777.78   1
   1   1  12 11406.1 1434.90   1
  -1   1  12 12047.4 1535.91   1
   1  -1  12 11595.8 1421.26   1
   1   1  13 2901.95 831.448   1
   1  -1  13 3798.48 941.926   1
  -1   1  13 4219.78 959.197   1
  -1   1  14 470.049 530.390   1
   1  -1  14 173.894 376.778   1
   1   1  14 559.908 523.548   1
   1  -1  15 6976.28 1325.63   1
  -1   1  15 5801.96 1138.32   1
   1   1  15 7741.49 1399.63   1
   1   1  16 207.145 348.392   1
  -1   1  16 242.730 421.421   1
   1  -1  16 5.56507 376.021   1
   1  -1  17 4906.63 1150.09   1
   1   1  17 6491.00 1436.22   1
  -1   1  17 6001.06 1369.72   1
  -1   1  18 37361.3 3491.86   1
   1   1  18 37870.1 3473.82   1
  -1  -1  19 9433.12 741.053   2
   1  -1  19 9517.78 752.943   2
   1   1  19 10102.6 804.154   2
  -1   1  19 9217.15 776.712   2
   1   1  20 3980.45 541.039   2
  -1   1  20 4616.47 575.093   2
   1   1  20 3794.67 1270.03   1
  -1  -1  20 4565.98 568.265   2
   1  -1  20 4059.89 513.479   2
   1   1  21 2209.41 436.890   2
   1  -1  21 1724.33 374.782   2
   1   1  21 948.012 485.781   1
  -1  -1  21 2536.15 452.910   2
  -1   1  21 2517.26 465.409   2
  -1   1  22 1598.05 386.177   2
   1  -1  22 1024.13 288.417   2
   1   1  22 836.920 334.026   2
  -1  -1  22 1254.75 364.550   2
   1   1  23 10422.4 890.848   2
   1  -1  23 10156.4 852.475   2
  -1  -1  23 10437.2 888.370   2
  -1   1  23 9769.65 865.381   2
  -1   1  24 2358.47 494.395   2
  -1  -1  24 2330.92 458.062   2
   1  -1  24 2412.59 483.715   2
   1   1  24 2676.28 516.937   2
  -1  -1  25 6033.89 691.266   2
   1   1  25 7057.91 747.641   2
   1  -1  25 6964.09 702.883   2
  -1   1  25 5992.37 724.283   2
   1   1  26 2650.29 478.404   2
  -1   1  26 2272.89 443.220   2
  -1  -1  26 2973.73 491.063   2
   1  -1  26 2718.40 488.363   2
   1   1  27 1.52277 243.866   2
  -1  -1  27-16.1000 229.688   2
   1  -1  27 305.468 240.341   2
  -1   1  27 23.1997 243.394   2
  -1   1  28 2580.01 484.340   2
   1  -1  28 1707.87 364.284   2
   1   1  28 1937.58 410.424   2
  -1  -1  28 1896.39 402.853   2
   1  -1  29 780.032 245.690   2
  -1   1  29 949.510 306.036   2
   1   1  29 870.204 277.900   2
  -1   1  30 4838.80 517.473   2
   1  -1  30 6487.56 563.955   2
   1   1  30 5977.72 576.444   2
   1   1  31 470.251 203.672   2
  -1   2   0-98.4582 48.1789   1
   1   2   1 254502. 3607.42   1
  -1   2   1 265830. 2520.86   1
  -1   2   2 3752.39 359.738   1
   1   2   2 3906.25 467.478   1
   1   2   3 61649.1 1903.39   1
  -1   2   3 55843.9 1589.34   1
   1   2   4 25530.1 1324.70   1
  -1   2   4 22164.8 1136.26   1
  -1   2   5 310161. 4675.48   1
   1   2   5 310718. 4874.81   1
   1  -2   6 1370.89 353.958   1
  -1   2   6 1468.75 358.281   1
   1   2   6 1743.82 429.263   1
  -1   2   7 22749.1 1508.60   1
   1   2   7 21494.3 1450.63   1
   1  -2   7 20302.2 1349.33   1
   1   2   8 1640.90 513.669   1
   1  -2   8 2266.92 526.244   1
  -1   2   8 1650.39 482.873   1
   1   2   9 124892. 3961.09   1
   1  -2   9 126239. 3887.85   1
  -1   2   9 118284. 3925.37   1
   1   2  10 588.432 341.949   1
  -1   2  10 942.549 444.538   1
   1  -2  10 1008.06 385.362   1
  -1   2  11 39.3816 313.132   1
   1   2  11 295.962 264.064   1
   1  -2  11 3.29628 217.344   1
  -1   2  12 242.239 348.270   1
   1   2  12 19.3444 373.707   1
   1  -2  12 262.112 251.289   1
   1  -2  13 44268.6 2914.60   1
   1   2  13 45132.3 3017.33   1
  -1   2  13 47816.7 3159.63   1
   1   2  14-280.606 355.235   1
  -1   2  14-4.97523 469.168   1
   1   2  15 10968.3 1678.61   1
  -1   2  15 8976.29 1531.64   1
  -1   2  16 4494.96 1110.24   1
   1   2  16 5043.21 1254.07   1
  -1   2  17 99992.5 5525.94   1
   1   2  17 95941.4 5395.05   1
  -1   2  18 7690.02 679.637   2
  -1   2  18 7633.85 1656.98   1
   1   2  18 7331.46 667.672   2
   1   2  18 9134.08 1700.02   1
  -1  -2  19 13116.0 891.059   2
   1  -2  19 12082.3 841.367   2
   1   2  19 12492.7 905.861   2
  -1   2  19 12116.6 881.670   2
   1   2  19 14376.9 2281.41   1
  -1   2  19 14674.1 2288.86   1
  -1  -2  20 2177.83 390.492   2
  -1   2  20 2795.55 1149.91   1
   1   2  20 2202.50 431.336   2
   1   2  20 3909.76 1235.62   1
  -1   2  20 2636.96 439.270   2
   1  -2  20 2298.83 406.942   2
   1  -2  21 12655.6 905.394   2
   1   2  21 14410.0 2396.31   1
  -1   2  21 13678.6 987.629   2
  -1  -2  21 12243.2 897.460   2
   1   2  21 13522.7 979.252   2
   1  -2  22 17004.7 1070.45   2
  -1  -2  22 19073.9 1137.25   2
   1   2  22 16963.9 2689.38   1
  -1   2  22 18373.6 1166.48   2
   1   2  22 19032.8 1185.62   2
   1   2  23 1991.22 432.800   2
   1  -2  23 2010.94 401.675   2
  -1  -2  23 2201.17 432.602   2
   1   2  23 2329.76 1078.97   1
  -1   2  23 2327.89 473.577   2
  -1   2  24-26.5678 257.939   2
   1   2  24 383.682 247.358   2
   1  -2  24 288.861 224.346   2
  -1  -2  24 80.8731 213.143   2
  -1   2  25 5983.23 701.289   2
   1  -2  25 6666.76 704.044   2
  -1  -2  25 5495.37 647.087   2
   1   2  25 6351.32 721.983   2
   1  -2  26 548.830 241.181   2
  -1  -2  26 70.0673 236.369   2
  -1   2  26 294.513 318.554   2
   1   2  26 560.834 343.349   2
  -1  -2  27 3463.30 503.412   2
   1   2  27 4415.17 605.821   2
  -1   2  27 3606.05 570.313   2
   1  -2  28 1402.74 323.360   2
  -1   2  28 807.483 326.937   2
   1   2  28 1218.40 374.614   2
   1   2  29 422.562 221.243   2
   1  -2  29 553.095 223.067   2
  -1   2  29 535.897 266.881   2
  -1   2  30 8172.07 685.512   2
   1   2  30 8549.63 691.468   2
   1   2  31 93.3390 152.644   2
   1   2  32 712.726 211.539   2
  -1   3   0 150.422 100.670   1
  -1   3   1 20530.3 897.730   1
   1   3   1 19909.4 1171.00   1
  -1   3   2 164979. 2709.47   1
   1   3   2 162501. 3347.22   1
   1   3   3 423.055 240.331   1
  -1   3   3 503.557 183.880   1
   1   3   4 18978.4 1259.25   1
  -1   3   4 19983.5 1134.59   1
   1   3   5 8911.08 922.749   1
  -1   3   5 8216.59 818.920   1
   1   3   6 33355.1 1849.24   1
  -1   3   6 33122.6 1735.42   1
   1   3   7 20535.2 1516.72   1
  -1   3   7 21245.2 1489.44   1
  -1   3   8 8164.86 978.652   1
   1   3   8 8318.37 1019.85   1
  -1   3   9 12852.8 1336.33   1
   1   3   9 12735.3 1325.15   1
  -1   3  10-6.66266 218.435   1
   1   3  10 621.161 376.035   1
  -1   3  11 19883.5 1843.22   1
   1   3  11 21396.5 1885.90   1
  -1   3  12 38761.3 2718.16   1
   1   3  12 36873.7 2631.24   1
  -1   3  13 30352.5 2546.03   1
   1   3  13 29603.8 2466.39   1
   1   3  14 1047.76 626.216   1
  -1   3  14 1263.99 589.130   1
  -1   3  15 13681.0 1903.09   1
   1   3  15 12620.8 1817.80   1
   1   3  16 24.4090 502.232   1
  -1   3  16 479.236 621.688   1
   1   3  17 15191.9 2164.54   1
  -1   3  17 16605.4 2316.66   1
  -1   3  18 2648.76 422.934   2
   1   3  18 4289.96 1198.09   1
   1   3  18 2432.69 398.521   2
  -1   3  18 3168.97 1133.46   1
  -1   3  19 9648.52 1888.78   1
   1  -3  19 8714.20 691.860   2
   1   3  19 11000.7 2076.61   1
  -1  -3  19 9875.80 768.816   2
   1   3  19 8718.04 768.297   2
  -1   3  19 9795.04 805.278   2
   1   3  20 4129.38 550.391   2
   1  -3  20 5230.61 556.631   2
  -1   3  20 5198.12 1447.67   1
  -1   3  20 3863.30 549.854   2
   1   3  20 4652.72 1509.73   1
  -1  -3  20 4875.52 557.779   2
  -1  -3  21 19129.3 1107.41   2
  -1   3  21 19930.8 1205.22   2
   1   3  21 18894.3 1166.02   2
   1  -3  21 19479.2 1095.81   2
   1   3  21 19371.4 2832.19   1
  -1   3  21 21787.8 3033.52   1
  -1   3  22 670.770 329.818   2
   1   3  22 497.643 637.566   1
   1  -3  22 745.612 268.576   2
  -1  -3  22 874.303 310.852   2
   1   3  22 775.792 323.015   2
  -1  -3  23 7855.01 739.020   2
   1   3  23 8112.01 823.993   2
  -1   3  23 8076.97 805.737   2
   1  -3  23 7641.69 717.385   2
   1  -3  24 1258.97 351.715   2
  -1   3  24 1150.34 408.459   2
  -1  -3  24 945.026 310.428   2
   1   3  24 1338.83 409.736   2
  -1  -3  25 15122.2 1005.94   2
   1   3  25 16152.2 1123.22   2
  -1   3  25 15202.4 1094.92   2
   1  -3  25 14995.8 962.080   2
  -1   3  26 2050.37 465.606   2
   1   3  26 1280.52 388.511   2
   1  -3  26 1359.60 330.775   2
  -1  -3  26 1754.92 328.464   2
  -1   3  27 85.3360 264.446   2
   1   3  27 57.5404 277.541   2
   1  -3  27 12.0227 151.592   2
   1  -3  28 409.508 198.820   2
   1   3  28 561.222 296.834   2
  -1   3  28 720.876 299.925   2
  -1   3  29 3604.04 482.256   2
   1   3  29 3291.57 478.697   2
  -1   3  30 592.688 260.418   2
   1   3  30 661.417 228.678   2
   1   3  31 216.227 143.102   2
   1   3  32 274.011 154.241   2
  -1   4   0-69.7301 127.370   1
   1   4   1 927.272 304.255   1
  -1   4   1 1025.72 235.515   1
  -1   4  -1 1378.26 263.800   1
   1   4   2 17811.9 1267.97   1
  -1   4   2 12049.7 852.444   1
  -1   4   3 150823. 3171.83   1
   1   4   3 156610. 3780.12   1
  -1   4   4 8518.03 816.322   1
   1   4   4 9031.57 956.357   1
   1   4   5 32443.3 1884.50   1
  -1   4   5 33810.0 1729.54   1
  -1   4   6 2519.47 532.350   1
   1   4   6 3835.31 693.990   1
   1   4   7 26307.7 1815.92   1
  -1   4   7 24860.5 1692.33   1
  -1   4   8 12108.8 1247.61   1
   1   4   8 13016.2 1340.84   1
  -1   4   9 5180.59 859.571   1
   1   4   9 4615.14 880.840   1
  -1   4  10 18507.2 1755.29   1
   1   4  10 15370.5 1579.90   1
  -1   4  11 118219. 4661.34   1
   1   4  11 113764. 4597.39   1
   1   4  12 7379.30 1235.29   1
  -1   4  12 8934.90 1375.84   1
   1   4  13 467.632 331.046   1
  -1   4  13 926.413 597.284   1
   1   4  14 1929.14 717.982   1
  -1   4  14 1994.01 705.273   1
  -1   4  15 32715.5 3000.63   1
   1   4  15 32953.2 3010.45   1
   1   4  16 23020.1 2612.20   1
  -1   4  16 23446.6 2611.54   1
   1   4  17 59.6272 178.195   2
  -1   4  17 329.289 179.286   2
   1   4  17 195.535 570.487   1
  -1   4  17 197.216 497.418   1
   1   4  18 220.266 182.004   2
  -1   4  18 134.342 153.039   2
  -1   4  18-168.346 387.946   1
   1   4  18 626.445 496.129   1
   1   4  19 61581.2 4799.73   1
   1   4  19 56614.5 1942.61   2
  -1   4  19 60840.8 4784.38   1
  -1   4  19 57118.1 1939.81   2
  -1   4  20 9571.76 837.469   2
   1   4  20 10021.6 2053.87   1
  -1   4  20 8891.83 1889.24   1
   1   4  20 10318.3 853.054   2
  -1   4  21 12035.6 944.419   2
  -1   4  21 13609.3 2511.07   1
   1   4  21 11064.0 918.166   2
   1   4  21 12718.4 2399.56   1
  -1  -4  21 11878.7 851.135   2
  -1   4  22 4895.10 632.174   2
   1   4  22 5997.84 688.059   2
   1   4  22 6065.37 1677.73   1
  -1  -4  22 5421.20 584.003   2
  -1   4  22 7081.63 1844.64   1
   1   4  23 13305.7 1016.31   2
  -1  -4  23 14374.4 950.548   2
  -1   4  23 14952.9 1070.34   2
  -1   4  24 616.402 292.163   2
  -1  -4  24 214.394 194.532   2
  -1   4  25 1128.59 371.675   2
   1   4  25 1658.49 414.602   2
  -1   4  26 367.107 297.708   2
   1   4  26 569.691 319.867   2
  -1   4  27 4338.12 588.174   2
   1   4  27 5044.94 641.957   2
   1   4  28 379.357 295.586   2
  -1   4  28 156.665 222.530   2
  -1   4  29 12405.9 838.559   2
   1   4  29 13280.9 878.113   2
  -1   4  30 5333.13 529.779   2
   1   4  30 5647.36 532.021   2
   1   4  31 4752.48 451.146   2
  -1   5   0 135.485 180.493   1
   1   5   0-138.515 209.792   1
   1   5   1 3955.97 641.578   1
  -1   5  -1 3527.77 484.757   1
  -1   5   1 3670.17 507.003   1
   1   5   2 6841.91 876.481   1
  -1   5   2 7205.59 750.605   1
  -1   5   3 13407.9 1059.38   1
   1   5   3 15099.4 1297.28   1
  -1   5   4 752.975 274.366   1
   1   5   4 568.686 295.242   1
  -1   5   5 16758.8 1314.84   1
   1   5   5 16270.8 1449.87   1
   1   5   6 32038.2 2089.94   1
  -1   5   6 33820.3 1957.52   1
   1   5   7 1083.28 451.503   1
  -1   5   7 1027.83 383.246   1
   1   5   8 3325.28 745.020   1
  -1   5   8 3673.43 767.310   1
  -1   5   9 19712.9 1763.14   1
   1   5   9 18928.9 1799.74   1
   1   5  10 29036.3 2332.64   1
  -1   5  10 28567.9 2229.78   1
  -1   5  11 475.338 436.770   1
   1   5  11 17.4507 399.378   1
  -1   5  12 11861.5 1574.80   1
   1   5  12 11790.3 1593.22   1
  -1   5  13 23157.9 2373.65   1
   1   5  13 26172.9 2523.55   1
   1   5  14 3126.79 897.514   1
  -1   5  14 3723.44 1017.82   1
   1   5  15 5750.10 1335.14   1
  -1   5  15 4456.59 1235.27   1
   1   5  16 980.607 264.674   2
  -1   5  16 1069.04 645.240   1
   1   5  16 464.621 600.783   1
   1   5  17 17273.0 1043.04   2
   1   5  17 18914.1 2569.15   1
  -1   5  17 18983.7 1073.12   2
  -1   5  17 21336.5 2691.00   1
   1   5  18 987.590 254.577   2
  -1   5  18 843.382 264.001   2
   1   5  18 791.520 721.080   1
  -1   5  19 5284.07 603.907   2
   1   5  19 5627.83 646.583   2
  -1   5  19 4837.90 1411.91   1
   1   5  19 5705.69 1487.47   1
   1   5  20 10032.3 1970.41   1
  -1   5  20 7771.96 1842.47   1
   1   5  20 10562.0 864.967   2
  -1   5  20 10351.5 878.684   2
   1   5  21 34807.6 3867.64   1
   1   5  21 35456.0 1624.80   2
  -1   5  21 37565.6 1644.13   2
  -1   5  21 38352.4 4051.50   1
   1   5  22 3909.35 568.371   2
  -1   5  22 4462.26 597.728   2
   1   5  23 792.349 370.061   2
  -1   5  23 663.827 331.028   2
  -1   5  24 586.941 298.765   2
   1   5  24 777.081 375.466   2
   1   5  25 545.074 254.412   2
  -1   5  25 492.037 303.282   2
  -1   5  26 2692.99 463.073   2
   1   5  26 3153.25 515.206   2
   1   5  27 197.091 261.002   2
  -1   5  27-295.255 253.641   2
  -1   5  28 165.466 189.765   2
   1   5  28 593.729 303.616   2
  -1   5  29 4421.73 505.036   2
   1   5  29 4402.61 493.111   2
   1   5  30 26.9470 174.965   2
   1   5  31 516.301 167.556   2
  -1   6   0 196.122 113.070   1
   1   6   0-26.7356 174.363   1
   1   6   1 12437.9 1263.26   1
  -1   6  -1 12268.7 983.355   1
  -1   6   1 12776.9 1053.60   1
  -1   6  -2 6963.27 764.202   1
  -1   6   2 6719.73 793.517   1
   1   6   2 6268.31 897.415   1
  -1   6   3 27.8351 192.715   1
   1   6   3 211.821 300.498   1
   1   6   4 18651.3 1604.34   1
  -1   6   4 18386.0 1419.97   1
   1   6   5 3092.11 709.667   1
  -1   6   5 3636.05 676.977   1
  -1   6   6 853.612 346.956   1
   1   6   6 773.334 387.180   1
   1   6   7 6754.32 1069.95   1
  -1   6   7 9300.92 1158.26   1
  -1   6   8 9079.70 1238.59   1
   1   6   8 8183.79 1226.38   1
   1   6   9 1747.65 591.930   1
  -1   6   9 2595.61 753.076   1
  -1   6  10 16677.8 1783.04   1
   1   6  10 15985.0 1810.56   1
   1   6  11 321.555 359.701   1
  -1   6  11 457.474 389.402   1
  -1   6  12 26657.6 2485.85   1
   1   6  12 28859.2 2619.07   1
  -1   6  13 4708.66 1040.08   1
   1   6  13 4422.98 1107.46   1
  -1   6  14 3605.99 1098.91   1
   1   6  14 1572.43 591.473   1
   1   6  15-253.152 500.137   1
  -1   6  15 181.591 296.766   1
   1   6  16 7314.41 1566.12   1
  -1   6  16 5093.23 1284.92   1
   1   6  16 6215.09 604.265   2
  -1   6  16 6670.87 621.144   2
   1   6  17 4220.84 516.552   2
  -1   6  17 4739.41 1294.86   1
  -1   6  17 4524.64 543.836   2
   1   6  17 4821.10 1321.32   1
   1   6  18 22820.7 2969.21   1
  -1   6  18 20675.5 1142.89   2
   1   6  18 19659.9 1153.52   2
  -1   6  18 18884.1 2706.85   1
  -1   6  19 6463.54 682.740   2
   1   6  19 5732.07 639.724   2
   1   6  19 6087.41 1610.43   1
  -1   6  19 5778.32 1575.57   1
   1   6  20 6137.41 677.311   2
   1   6  20 3273.55 1235.94   1
  -1   6  20 6081.65 1601.63   1
  -1   6  20 6747.04 698.650   2
   1   6  21 2102.53 423.485   2
  -1   6  21 2321.88 433.260   2
   1   6  22 14994.2 1054.93   2
  -1   6  22 15711.5 1073.26   2
  -1   6  23-65.0642 229.899   2
   1   6  23 289.455 271.601   2
  -1   6  24 726.227 309.564   2
   1   6  24 833.541 334.912   2
  -1   6  25 1428.91 380.675   2
   1   6  25 1469.33 378.612   2
   1   6  26 18739.1 1103.86   2
  -1   6  26 18239.5 1077.33   2
   1   6  27 411.678 293.860   2
  -1   6  27-76.4727 239.090   2
   1   6  28 78.7985 188.584   2
  -1   6  28 67.3165 197.284   2
   1   6  29 6387.58 544.658   2
  -1   6  29 6502.60 554.490   2
   1   6  30 13853.9 726.218   2
   1   7   0-298.828 248.057   1
  -1   7   0-220.615 177.524   1
  -1   7   1 4021.17 661.131   1
   1   7  -1 2763.87 612.526   1
  -1   7  -1 3519.99 579.177   1
   1   7   1 3346.16 740.266   1
  -1   7  -2 16277.4 1268.45   1
   1   7  -2 15179.7 1529.94   1
  -1   7   2 13961.1 1245.70   1
   1   7   2 13778.2 1452.79   1
  -1   7   3-166.555 184.645   1
  -1   7  -3 246.948 163.277   1
   1   7   4 2885.40 783.247   1
  -1   7   4 3775.42 678.393   1
   1   7   5 613.835 370.228   1
  -1   7   5 717.619 374.918   1
  -1   7   6 21971.8 1785.91   1
   1   7   6 24325.6 2081.69   1
   1   7   7 84.9534 325.323   1
  -1   7   7 263.869 246.237   1
  -1   7   8 1986.89 619.529   1
   1   7   8 2065.43 702.940   1
  -1   7   9 4833.49 970.774   1
   1   7   9 6978.38 1239.20   1
  -1   7  10 42982.4 2975.94   1
   1   7  10 39538.4 3018.53   1
  -1   7  11 2543.68 769.928   1
   1   7  11 1745.55 652.885   1
  -1   7  12 959.107 562.156   1
   1   7  12 1108.42 480.824   1
  -1   7  13 720.978 450.914   1
   1   7  13-853.109 573.900   1
   1   7  14 5265.04 1249.82   1
  -1   7  14 6795.16 1439.02   1
   1   7  15 226.608 144.184   2
  -1   7  15 487.952 196.481   2
  -1   7  15-563.299 542.151   1
   1   7  15 721.686 712.554   1
  -1   7  16 13348.9 877.325   2
   1   7  16 13353.7 900.359   2
  -1   7  16 9429.29 1763.66   1
   1   7  16 13488.6 2243.66   1
  -1   7  17 280.148 171.206   2
   1   7  17 264.240 186.780   2
   1   7  18 8522.66 2007.37   1
   1   7  18 6679.04 676.049   2
  -1   7  18 7493.79 705.569   2
  -1   7  18 5139.91 1416.11   1
   1   7  19 3308.91 500.396   2
   1   7  19 2086.07 983.700   1
  -1   7  19 3391.73 468.385   2
  -1   7  20 4475.35 573.354   2
   1   7  20 4224.17 563.791   2
  -1   7  21 5830.09 636.913   2
   1   7  21 4837.95 583.949   2
  -1   7  22 172.632 263.728   2
   1   7  22-163.076 216.375   2
  -1   7  23 910.371 283.823   2
   1   7  23 708.884 291.023   2
  -1   7  24 861.121 278.305   2
   1   7  24 829.447 323.583   2
  -1   7  25 1154.29 306.087   2
   1   7  25 1740.22 383.606   2
   1   7  26 4023.43 506.620   2
  -1   7  26 3553.83 468.832   2
   1  -7  27-97.0847 162.065   4
   1   7  27 109.618 172.709   2
  -1   7  27-165.439 199.937   2
  -1   7  28 262.561 167.029   2
   1   7  28 271.993 198.021   2
   1   7  29 271.426 140.819   2
  -1  -7  29 461.207 149.743   4
   1   7  30 1664.68 240.862   2
  -1  -7  30 1328.08 180.072   4
   1   8   0 461.404 342.973   1
  -1   8   0 648.479 300.181   1
   1   8   1 19245.5 1800.01   1
  -1   8   1 16956.2 1444.86   1
  -1   8  -1 16587.3 1362.85   1
   1   8  -1 17305.8 1733.97   1
   1   8  -2 81491.3 3725.51   1
   1   8   2 77920.6 3685.21   1
  -1   8   2 71422.6 3017.40   1
  -1   8   3-216.495 205.854   1
   1   8   3 7.78085 254.864   1
   1   8   4 7389.31 1204.07   1
  -1   8   4 6995.01 1021.41   1
   1   8   5 8580.75 1336.50   1
  -1   8   5 7677.05 1055.72   1
  -1   8   6 52928.1 2978.68   1
   1   8   6 50481.9 3195.95   1
  -1   8   7-281.409 288.856   1
   1   8   7-224.587 452.066   1
   1   8   8 377.114 311.611   1
  -1   8   8-291.009 382.057   1
   1   8   9 18721.1 2147.07   1
  -1   8   9 16202.3 1851.94   1
  -1   8  10 51108.0 3391.44   1
   1   8  10 51159.8 3584.93   1
  -1   8  11 6656.42 1271.45   1
   1   8  11 5127.66 1265.31   1
  -1   8  12 1478.41 665.455   1
   1   8  12 1180.37 694.753   1
   1   8  13 10587.9 1816.11   1
  -1   8  13 10010.6 1676.31   1
   1   8  14 16071.3 2300.75   1
  -1   8  14 17250.6 2314.06   1
   1   8  15 18903.0 2581.89   1
  -1   8  15 16981.1 2373.94   1
  -1   8  16 23053.2 2896.53   1
   1   8  16 24255.6 3019.52   1
   1   8  16 24417.6 1207.24   2
   1   8  17 2743.43 417.219   2
   1   8  17 2736.13 1088.07   1
  -1   8  17 542.556 587.783   1
  -1   8  18 11506.4 2116.96   1
   1   8  18 13895.6 2390.93   1
   1   8  18 12584.9 896.364   2
  -1   8  18 12594.0 881.239   2
   1   8  19 8088.16 732.494   2
  -1   8  19 8502.41 747.824   2
   1   8  20 2169.31 396.024   2
  -1   8  20 3042.75 460.749   2
   1   8  21 142.954 223.498   2
  -1   8  21 13.7246 182.147   2
  -1   8  22-221.696 178.664   2
   1   8  22 29.0848 189.221   2
   1   8  23 8584.83 740.847   2
  -1   8  23 8852.54 727.189   2
   1  -8  24 1628.13 314.174   4
   1   8  24 1666.37 375.971   2
  -1   8  24 1609.66 330.519   2
   1   8  25 1461.79 309.893   2
  -1   8  25 1377.76 287.359   2
   1  -8  25 1202.02 255.076   4
   1   8  26 3882.23 459.559   2
  -1   8  26 3780.33 421.229   2
   1  -8  26 3428.42 382.636   4
  -1  -8  27 3777.43 408.203   4
   1   8  27 4079.45 420.727   2
   1   8  28 3257.95 349.852   2
  -1  -8  28 3051.68 323.140   4
  -1  -8  29 1045.25 172.862   4
   1   9   0 256.178 389.662   1
   1   9   1 6058.34 1110.25   1
   1   9  -1 4628.68 948.866   1
   1   9  -2 3733.78 896.899   1
   1   9   2 3845.30 876.839   1
   1   9   3 3302.39 859.746   1
   1   9  -3 2435.08 661.937   1
   1   9  -4 1036.12 401.121   1
   1   9   4 400.131 450.046   1
   1   9   5 1089.53 491.903   1
   1   9  -5 1199.73 523.829   1
   1   9   6 4675.99 996.033   1
  -1   9   7 2907.89 776.179   1
   1   9   7 4335.41 1063.62   1
  -1   9   8 567.482 432.381   1
  -1  -9   8 882.212 259.193   4
   1   9   8 1041.29 605.630   1
   1   9   9 17499.9 2145.21   1
   1  -9   9 18286.3 985.971   4
  -1   9   9 19087.7 2103.46   1
  -1  -9   9 19491.1 1047.05   4
  -1  -9  10 22088.1 1136.84   4
   1   9  10 18808.5 2309.12   1
  -1   9  10 21044.0 2292.08   1
   1  -9  10 21168.9 1078.80   4
  -1   9  11-52.4592 464.100   1
   1  -9  11-44.0008 142.248   4
   1  -9  12 1498.52 323.028   4
   1   9  12 1897.53 753.372   1
  -1   9  12 170.095 353.905   1
   1   9  13-272.465 592.193   1
  -1   9  13-376.350 460.730   1
   1  -9  13 30.8071 176.827   4
  -1   9  14 6322.17 1564.99   1
   1   9  14 3300.27 1131.97   1
   1  -9  14 4910.57 559.326   4
   1  -9  15 8391.32 723.508   4
  -1   9  15 7266.26 1567.13   1
   1   9  15 7939.32 1736.12   1
   1  -9  16 9442.14 783.802   4
   1   9  16 10056.4 1969.00   1
   1  -9  17 14263.2 955.536   4
   1  -9  18 920.927 288.309   4
   1  -9  19 1144.50 318.751   4
   1   9  19 551.643 243.848   2
   1  -9  20 2677.42 431.414   4
   1   9  20 2422.22 392.172   2
   1   9  21 800.748 255.014   2
   1  -9  21 429.676 220.005   4
   1   9  22 781.735 268.894   2
   1  -9  22 223.016 189.747   4
  -1   9  23 2144.35 337.366   2
   1   9  23 2549.52 391.028   2
   1  -9  23 2299.07 356.471   4
  -1  -9  23 2911.21 429.433   4
   1  -9  24 183.867 149.037   4
   1   9  24 70.6790 184.786   2
  -1   9  24-62.7494 199.038   2
  -1  -9  24-94.9684 189.596   4
   1   9  25 1822.79 289.260   2
   1  -9  25 1667.01 261.703   4
  -1  -9  25 1879.18 328.581   4
   1   9  26 6675.28 497.471   2
  -1  -9  26 5508.65 475.923   4
  -1  -9  27 404.800 150.227   4
   1   9  27 35.1465 72.0637   2
  -1  -9  28-31.2094 86.5529   4
  -1 -10   0-217.547 195.269   4
   1 -10   0 48.4276 175.463   4
  -1 -10   1 68928.7 1936.02   4
  -1 -10  -1 66513.8 1912.05   4
   1  10   1 68155.4 3875.69   1
   1 -10   1 72415.8 1967.58   4
   1 -10  -1 71454.3 1975.88   4
   1  10   2 39647.8 2976.73   1
   1 -10   2 35901.5 1402.94   4
   1 -10  -2 35995.3 1408.15   4
   1  10  -2 36940.5 2785.93   1
  -1 -10  -2 34893.0 1391.11   4
  -1 -10   2 35552.6 1414.80   4
   1 -10  -3 4224.79 498.293   4
   1 -10   3 3903.67 482.212   4
  -1 -10   3 4457.90 496.886   4
   1  10   3 4569.13 1085.21   1
  -1 -10  -3 3696.74 484.957   4
   1 -10   4 3128.80 424.266   4
   1  10   4 2707.39 870.655   1
  -1 -10  -4 3544.64 458.461   4
  -1 -10   4 3570.43 465.096   4
   1 -10  -4 3524.17 456.085   4
   1 -10   5 45011.5 1572.41   4
   1  10   5 47680.5 3376.81   1
  -1 -10   5 43036.5 1581.34   4
  -1 -10  -5 44018.8 1605.67   4
   1 -10  -5 42577.2 1584.99   4
   1  10   6 31412.6 2809.03   1
   1 -10   6 30662.3 1310.51   4
  -1 -10  -6 30223.0 1350.83   4
  -1 -10   6 30301.6 1330.36   4
   1  10   7 11773.6 1734.60   1
  -1 -10   7 11350.2 838.843   4
   1 -10   7 12290.0 842.401   4
  -1 -10   8 6328.99 644.295   4
   1 -10   8 5929.45 601.520   4
   1  10   8 6806.15 1340.93   1
   1  10   9 53981.3 3937.46   1
  -1 -10   9 58849.6 1897.90   4
   1 -10   9 60069.9 1859.62   4
  -1 -10  10 19359.1 1115.88   4
   1 -10  10 17899.1 1051.19   4
   1 -10  11 360.021 195.452   4
  -1 -10  11 689.000 247.968   4
   1  10  11-68.9170 363.975   1
   1  10  12 1294.19 745.624   1
   1 -10  12 1164.83 310.359   4
  -1 -10  12 1041.35 308.256   4
   1 -10  13 21058.0 1153.47   4
  -1 -10  13 21599.0 1207.64   4
   1 -10  14 7109.36 676.006   4
  -1 -10  14 6569.52 687.564   4
   1 -10  15 212.945 200.205   4
  -1 -10  15 102.917 269.826   4
  -1 -10  16 22004.2 1229.10   4
   1 -10  16 22398.8 1181.70   4
   1 -10  17 37085.0 1514.43   4
  -1 -10  17 35303.8 1537.87   4
   1 -10  18 1020.79 289.971   4
  -1 -10  18 852.122 301.752   4
   1 -10  19 3285.30 466.981   4
  -1 -10  19 3107.42 477.997   4
  -1 -10  20 6270.68 642.498   4
   1 -10  20 4850.84 545.189   4
   1 -10  21 2715.27 414.742   4
  -1 -10  21 2920.18 446.786   4
  -1 -10  22 21.1232 181.350   4
   1 -10  22 508.715 225.817   4
  -1 -10  23 263.753 166.271   4
   1 -10  23 679.300 231.166   4
  -1 -10  24 597.617 220.582   4
   1 -10  24 538.983 166.933   4
  -1 -10  25 6947.61 521.926   4
   1 -10  25 33.3639 36.3728   4
  -1 -10  26 261.730 142.853   4
  -1 -10  27 989.607 153.647   4
   1 -11   0-155.834 149.342   4
  -1 -11   0 13.4497 196.927   4
   1 -11  -1 1665.23 354.039   4
  -1 -11   1 1688.39 355.414   4
   1 -11   1 1520.21 342.177   4
  -1 -11  -1 1943.02 384.508   4
  -1 -11  -2 1793.24 364.549   4
   1 -11   2 1699.41 343.777   4
  -1 -11   2 1698.41 361.746   4
   1 -11  -2 1772.23 373.540   4
   1 -11   3 1357.86 339.811   4
  -1 -11   3 1195.95 322.675   4
   1 -11  -3 1195.26 343.028   4
  -1 -11  -3 1016.89 265.350   4
  -1 -11   4 172.149 174.706   4
   1 -11   4-111.662 211.015   4
   1 -11  -4 233.064 170.898   4
  -1 -11  -4 632.755 269.372   4
  -1 -11  -5 3118.99 456.856   4
  -1 -11   5 2983.53 470.466   4
   1 -11   5 3422.53 477.283   4
  -1 -11   6 822.104 315.856   4
   1 -11   6 682.504 275.791   4
   1 -11   7 1915.48 374.956   4
  -1 -11   7 2234.42 399.897   4
   1 -11   8 1226.41 359.190   4
  -1 -11   8 979.143 314.371   4
   1 -11   9 4478.90 548.193   4
  -1 -11   9 3723.65 525.487   4
  -1 -11  10 3616.65 533.313   4
   1 -11  10 3286.94 472.834   4
   1 -11  11 4270.27 543.210   4
  -1 -11  11 4489.86 595.389   4
  -1 -11  12-175.544 252.930   4
   1 -11  12 85.9431 204.916   4
  -1 -11  13-164.160 203.031   4
   1 -11  13 135.866 190.348   4
  -1 -11  14 694.652 302.129   4
   1 -11  14 1113.27 329.790   4
   1 -11  15 11621.8 868.451   4
  -1 -11  15 12884.4 946.878   4
   1 -11  16 5944.31 638.218   4
  -1 -11  16 5712.06 641.702   4
  -1 -11  17 14804.6 1001.59   4
   1 -11  17 12485.6 879.671   4
  -1 -11  18 554.827 314.916   4
   1 -11  18 801.849 290.430   4
   1 -11  19 2533.86 389.865   4
  -1 -11  19 2157.76 399.375   4
  -1 -11  20 1408.99 338.000   4
   1 -11  20 1398.04 296.100   4
  -1 -11  21 2149.32 373.879   4
   1 -11  21 3214.65 403.585   4
   1 -11  22 645.077 200.288   4
  -1 -11  22 136.974 161.415   4
   1 -11  23 851.331 193.167   4
  -1 -11  23 1141.22 243.243   4
  -1 -11  24 22.0478 130.090   4
   1 -11  24-110.952 55.0121   4
  -1 -11  25 5051.28 383.945   4
  -1 -12   0 279.657 232.676   4
   1 -12   0-139.394 235.419   4
   1 -12   1 16032.0 1041.91   4
  -1 -12   1 14471.3 993.789   4
  -1 -12  -1 15057.2 1022.79   4
   1 -12  -1 15138.0 1010.20   4
  -1 -12   2 39553.9 1632.88   4
   1 -12   2 42435.7 1673.32   4
   1 -12  -2 42943.6 1688.19   4
  -1 -12  -2 39013.3 1642.62   4
  -1 -12   3 14684.2 1009.99   4
   1 -12  -3 14867.7 1002.40   4
  -1 -12  -3 14611.9 1020.41   4
   1 -12   3 14530.7 995.246   4
  -1 -12  -4 4506.57 579.677   4
  -1 -12   4 5662.72 649.379   4
   1 -12   4 5059.63 613.309   4
   1 -12   5 16237.0 1032.50   4
  -1 -12   5 15370.7 1049.69   4
  -1 -12   6 19830.1 1178.41   4
   1 -12   6 20055.0 1161.02   4
  -1 -12   7 7990.47 802.316   4
   1 -12   7 8638.44 770.657   4
   1 -12   8 10665.7 856.432   4
  -1 -12   8 10518.8 862.864   4
  -1 -12   9 20608.1 1198.37   4
   1 -12   9 19199.8 1127.54   4
  -1 -12  10 17490.6 1106.77   4
   1 -12  10 16907.2 1054.71   4
  -1 -12  11 9416.61 839.040   4
   1 -12  11 9648.65 805.427   4
  -1 -12  12 14485.2 1019.86   4
   1 -12  12 14128.1 961.050   4
  -1 -12  13 126.038 244.885   4
   1 -12  13-12.2468 202.646   4
   1 -12  14 3051.82 479.896   4
  -1 -12  14 2857.97 482.721   4
  -1 -12  15-121.907 243.273   4
   1 -12  15 102.946 217.741   4
  -1 -12  16 8571.31 764.366   4
   1 -12  16 8629.68 711.861   4
  -1 -12  17 4788.60 548.637   4
   1 -12  17 5725.18 565.107   4
   1 -12  18 787.285 259.720   4
  -1 -12  18 579.648 265.351   4
   1 -12  19 69.3849 142.498   4
  -1 -12  19 245.451 198.279   4
   1 -12  19 315.565 153.079   3
   1 -12  20 4162.54 406.304   3
  -1 -12  20 4712.95 484.296   4
   1 -12  20 4568.03 449.976   4
  -1 -12  21 2297.47 322.974   4
   1 -12  21 2095.14 294.129   4
   1 -12  22-113.582 111.706   4
  -1 -12  22 17.7659 138.641   4
  -1 -12  23 25.9650 129.032   4
  -1 -12  24 1919.81 230.859   4
   1 -13   0-50.8867 250.636   4
  -1 -13   0 229.293 255.856   4
  -1 -13  -1-10.7012 223.913   4
   1 -13   1 286.170 295.052   4
   1 -13  -1 4.51994 205.816   4
  -1 -13   1 603.512 315.843   4
  -1 -13   2 1882.84 407.558   4
  -1 -13  -2 2088.47 411.822   4
   1 -13  -2 2138.14 433.037   4
   1 -13   2 2031.16 443.881   4
  -1 -13   3 85.2284 248.508   4
  -1 -13  -3 286.197 253.765   4
   1 -13  -3-58.3561 152.263   3
   1 -13   3 688.535 294.193   4
  -1 -13   4 978.780 363.642   4
   1 -13   4 478.507 241.118   4
   1 -13   5 2298.11 451.017   4
  -1 -13   5 2096.01 448.991   4
  -1 -13   6 4298.43 581.385   4
   1 -13   6 4490.62 590.982   4
  -1 -13   7 1925.52 433.235   4
   1 -13   7 1888.17 422.326   4
  -1 -13   8 1509.99 374.902   4
   1 -13   8 834.232 293.371   4
  -1 -13   9 2843.28 482.025   4
   1 -13   9 2874.44 451.965   4
   1 -13  10 5186.56 606.227   4
  -1 -13  10 5683.78 666.115   4
  -1 -13  11 1333.61 373.090   4
   1 -13  11 1084.23 340.460   4
  -1 -13  12 1906.80 437.814   4
   1 -13  12 953.015 280.813   4
  -1 -13  13 1635.68 379.330   4
   1 -13  13 1548.90 360.824   4
   1 -13  14 718.380 279.151   4
  -1 -13  14 732.974 298.879   4
   1 -13  15 362.058 196.375   4
  -1 -13  15 347.976 229.230   4
  -1 -13  16 875.276 281.708   4
   1 -13  16 534.963 168.385   4
   1 -13  17 4737.40 479.444   4
   1 -13  17 4421.42 485.627   3
  -1 -13  17 4694.50 501.680   4
   1 -13  18 317.936 172.171   4
   1 -13  18 77.4826 133.050   3
  -1 -13  18 37.6250 175.247   4
   1 -13  19-31.5525 106.594   3
   1 -13  19 77.1676 130.689   4
  -1 -13  19 95.9041 176.207   4
  -1 -13  20-64.6848 104.321   3
  -1 -13  20-27.0038 145.139   4
   1 -13  20-190.445 143.949   4
   1 -13  20 163.708 68.4033   3
  -1 -13  21 1976.04 272.976   4
   1 -13  21-121.161 64.1975   4
  -1 -13  22 3039.08 293.215   4
  -1 -14   0-183.737 224.923   4
   1 -14   0-127.051 283.947   4
   1 -14  -1 3209.64 477.497   3
   1 -14   1 3542.40 543.434   4
  -1 -14  -1 3608.51 563.306   4
  -1 -14   1 2978.87 499.413   4
   1 -14   2 1985.45 445.527   4
  -1 -14   2 1077.63 326.658   4
   1 -14  -2 1175.79 297.616   3
   1 -14  -3 959.802 252.964   3
   1 -14   3 651.221 311.690   4
  -1 -14   3 657.971 287.271   4
  -1 -14   4 315.819 252.727   4
   1 -14   4 216.251 266.812   4
   1 -14   5 3674.62 522.386   4
  -1 -14   5 3379.09 508.219   4
  -1 -14   6 4939.24 602.419   4
   1 -14   6 4435.47 571.409   4
  -1 -14   7 622.084 294.610   4
   1 -14   7 904.272 318.352   4
  -1 -14   8 959.390 336.518   4
   1 -14   8 588.425 309.491   4
   1 -14   9 2087.28 415.841   4
  -1 -14   9 2660.58 485.278   4
   1 -14  10 1465.40 354.895   4
  -1 -14  10 2363.10 447.418   4
   1 -14  11 2146.20 376.923   4
  -1 -14  11 2209.76 424.938   4
   1 -14  12 720.761 279.402   4
  -1 -14  12 725.420 305.991   4
  -1 -14  13 6549.85 607.792   4
   1 -14  13 7257.45 625.947   4
   1 -14  14 465.712 220.783   4
  -1 -14  14 598.844 277.693   4
   1 -14  15 1475.77 322.389   3
   1 -14  15 1372.50 283.229   4
  -1 -14  15 930.624 269.410   4
   1 -14  16 44.2474 174.886   3
  -1 -14  16-24.2942 173.235   4
   1 -14  16 94.4312 157.405   4
   1 -14  17 211.626 143.021   3
  -1 -14  17 160.986 158.745   4
   1 -14  17 165.961 111.378   4
   1 -14  18 1111.33 199.745   4
  -1 -14  18 1140.08 227.693   4
   1 -14  18 1257.28 218.312   3
  -1 -14  18 1146.51 218.044   3
   1 -14  19 4681.62 348.456   3
  -1 -14  19 4660.36 363.530   3
   1 -14  19 4804.96 359.558   4
  -1 -14  19 5552.55 425.674   4
  -1 -14  20 147.630 100.240   4
   1 -15   0-260.828 232.887   3
   1 -15   1 574.580 237.996   3
  -1 -15   1 78.7279 262.227   4
   1 -15  -1 401.623 190.893   3
   1 -15  -2 5106.63 499.905   3
   1 -15   2 6288.70 603.559   3
  -1 -15   2 5137.51 608.918   4
   1 -15   3 127.744 208.356   3
  -1 -15   3 24.4265 258.564   4
   1 -15   3-107.799 245.697   4
  -1 -15   4 571.290 283.745   4
   1 -15   4 132.800 213.282   3
   1 -15   4 476.301 281.871   4
  -1 -15   5 496.019 327.115   4
   1 -15   5-130.587 210.008   4
   1 -15   6 9967.36 779.985   4
  -1 -15   6 9116.43 785.926   4
   1 -15   7-6.01840 193.669   4
  -1 -15   7 386.957 244.228   4
   1 -15   8 1902.31 372.684   4
  -1 -15   8 1864.40 388.889   4
   1 -15   9 324.621 227.244   3
   1 -15   9 273.484 202.661   4
  -1 -15   9 376.912 247.805   4
   1 -15  10 8745.98 682.901   4
  -1 -15  10 9482.10 734.086   4
   1 -15  10 8180.41 671.814   3
   1 -15  11-46.5410 166.824   4
   1 -15  11 352.177 236.153   3
  -1 -15  11-133.142 213.711   4
   1 -15  12 26.9184 169.302   3
  -1 -15  12-220.493 208.878   4
   1 -15  12 247.221 163.866   4
   1 -15  13 169.345 196.322   3
   1 -15  13 63.9214 144.489   4
  -1 -15  13 227.548 180.077   4
   1 -15  14 550.064 187.526   3
   1 -15  14 596.626 193.960   4
  -1 -15  14 462.594 196.391   4
   1 -15  15 233.242 147.515   4
  -1 -15  15 361.655 165.369   4
   1 -15  15 79.2507 144.817   3
   1 -15  16 767.444 171.860   4
  -1 -15  16 351.220 135.815   3
  -1 -15  16 334.529 140.774   4
   1 -15  16 280.403 120.688   3
  -1 -15  17 154.050 116.419   4
  -1 -15  17-21.3023 93.9518   3
   1 -15  17 54.9338 79.9915   3
   1 -15  17 43.9132 60.6067   4
  -1 -15  18 381.504 122.104   4
   1 -16   0-34.6905 142.031   3
  -1 -16   0 50.3017 115.161   3
   1 -16   1 762.493 221.695   3
  -1 -16   1 841.614 259.083   3
   1 -16  -1 833.845 211.190   3
   1 -16   2 269.495 168.436   3
  -1 -16   2 375.101 182.660   3
   1 -16   3 714.736 235.908   3
   1 -16   4 226.421 168.383   3
  -1 -16   4-19.0366 210.005   4
   1 -16   5 193.818 170.592   3
  -1 -16   5 90.8710 201.021   4
  -1 -16   6 3134.68 440.181   4
   1 -16   6 3534.24 431.929   3
   1 -16   7 709.890 228.191   3
  -1 -16   7 719.981 247.991   4
   1 -16   8 1059.34 259.050   4
  -1 -16   8 877.984 267.358   4
   1 -16   8 1145.02 277.412   3
   1 -16   9 553.148 178.700   4
  -1 -16   9 734.306 226.955   4
   1 -16   9 660.460 222.096   3
  -1 -16  10 1593.80 297.033   4
   1 -16  10 1179.05 271.821   3
   1 -16  10 1440.77 259.998   4
  -1 -16  11 482.499 187.442   4
   1 -16  11 297.486 148.294   3
  -1 -16  11 182.011 131.069   3
   1 -16  11 265.056 133.162   4
  -1 -16  12 1448.97 247.712   4
   1 -16  12 1285.25 214.830   4
   1 -16  12 1673.82 274.430   3
  -1 -16  12 1558.49 254.201   3
  -1 -16  13 134.067 128.276   3
   1 -16  13 152.036 108.395   4
  -1 -16  13-90.6184 100.510   4
   1 -16  14 1350.69 213.326   3
  -1 -16  14 1406.74 220.848   4
  -1 -16  14 1462.32 215.309   3
  -1 -16  15 1842.07 222.200   4
  -1 -16  15 1947.77 228.904   3
   1 -16  15 1729.09 206.322   3
  -1 -17   1 2084.58 245.393   3
   1 -17   1 1931.07 245.232   3
   1 -17   2 274.186 122.225   3
  -1 -17   2 101.713 100.945   3
  -1 -17   3 563.481 154.081   3
   1 -17   3 768.419 182.073   3
  -1 -17   4 333.170 136.360   3
   1 -17   4 11.1497 105.686   3
  -1 -17   5 1519.56 235.338   3
   1 -17   5 1756.71 261.310   3
   1 -17   6 4465.44 390.377   3
  -1 -17   6 4020.48 364.788   3
  -1 -17   7 282.087 127.010   3
   1 -17   7 121.383 149.760   3
   1 -17   8 1187.44 205.705   3
  -1 -17   8 757.603 181.546   3
  -1 -17   9 1626.25 220.365   3
   1 -17   9 1337.48 213.577   3
  -1 -17  10 3.49975 92.0263   3
   1 -17  10 174.404 95.4137   3
  -1 -17  11 259.194 98.4544   3
   1 -17  11 251.547 106.066   3
   2   0   2 18972.4 825.748   1
   2   0   3 51.0649 95.9338   1
   2   0   4 115986. 2435.24   1
   2   0   5-95.1892 176.789   1
   2   0   6 16301.6 1092.81   1
   2   0   7 27.8021 158.704   1
   2   0   8 193082. 4423.83   1
  -2   0   8 190040. 4873.49   1
  -2   0   9 224.989 254.658   1
   2   0   9-89.4142 208.835   1
   2   0  10 52127.5 2624.58   1
  -2   0  10 48761.5 2756.33   1
   2   0  11-45.5512 346.186   1
   2   0  12 35705.7 2451.01   1
   2   0  13 468.647 423.792   1
   2   0  14 25419.5 2341.65   1
   2   0  15 330.897 328.839   1
   2   0  16 26783.3 2639.62   1
   2   0  17-198.439 459.945   1
   2   0  18 37639.6 3420.84   1
  -2   0  18 34132.9 1406.84   2
  -2   0  19 62.7486 190.176   2
   2   0  19 37.3978 138.188   2
  -2   0  20 4663.66 570.361   2
   2   0  20 4968.69 596.801   2
   2   0  20 5301.18 1484.13   1
   2   0  21 1.47241 188.657   2
   2   0  21 344.815 614.278   1
  -2   0  21 62.2293 207.146   2
   2   0  22 18903.1 1150.86   2
  -2   0  22 17958.8 1143.94   2
   2   0  23-31.3589 207.317   2
  -2   0  23 98.7853 230.596   2
   2   0  24 626.090 308.272   2
  -2   0  24 178.717 220.739   2
  -2   0  25-161.248 224.429   2
   2   0  25 174.388 289.539   2
  -2   0  26 962.800 351.615   2
   2   0  26 822.168 314.390   2
  -2   0  27 408.785 277.476   2
   2   0  27 253.183 259.072   2
  -2   0  28 1254.45 338.444   2
   2   0  28 1178.53 349.290   2
   2   0  29 88.0452 181.240   2
   2   0  30 483.697 177.581   2
   2   0  31 71.4763 150.387   2
   2  -1   1 22218.2 570.869   1
   2  -1   2 223.102 87.0594   1
   2   1   2-8.87801 120.815   1
   2   1   3 44159.1 1575.87   1
   2  -1   3 44168.2 1175.81   1
  -2   1   4 29584.1 1385.04   1
   2   1   4 30094.8 1409.03   1
   2  -1   5 776.016 246.353   1
   2   1   5 899.517 292.275   1
  -2   1   5 826.957 305.352   1
   2   1   6 2842.61 524.583   1
  -2   1   6 3420.94 566.141   1
   2  -1   6 3111.10 476.083   1
  -2   1   7 13964.9 1228.62   1
   2  -1   7 13905.7 1082.20   1
   2   1   7 13581.6 1139.74   1
  -2   1   8 78551.1 3112.40   1
   2  -1   8 82905.8 2855.95   1
   2   1   8 78499.1 2914.76   1
   2  -1   9 7217.43 899.536   1
   2   1   9 6409.35 897.538   1
  -2   1   9 6898.48 979.885   1
   2  -1  10 9232.58 1100.58   1
   2   1  10 9724.56 1178.22   1
  -2   1  10 9610.46 1239.59   1
   2   1  11 1398.70 573.978   1
  -2   1  11 3536.68 849.703   1
   2  -1  11 3042.00 690.412   1
  -2   1  12 30415.6 2417.13   1
   2   1  12 27817.7 2193.75   1
   2  -1  12 27189.1 2136.71   1
   2  -1  13 39164.5 2706.71   1
   2   1  13 36367.9 2685.27   1
  -2   1  13 43656.1 3020.58   1
  -2   1  14 540.210 542.679   1
   2   1  14-281.569 368.418   1
   2  -1  14-27.1696 428.002   1
   2  -1  15 2782.04 888.938   1
  -2   1  15 2522.32 804.244   1
   2   1  15 4365.54 1075.06   1
   2   1  16 123951. 5715.29   1
   2  -1  16 114385. 5460.96   1
   2  -1  17 20543.9 2398.74   1
   2   1  17 22292.6 2567.84   1
   2   1  18 602.311 629.081   1
   2  -1  18-296.030 453.393   1
   2   1  18 338.931 153.146   2
  -2   1  18 884.810 294.754   2
   2   1  19 4478.85 534.851   2
   2  -1  19 4272.53 1140.16   1
  -2  -1  19 4274.70 540.794   2
   2   1  19 4437.81 1313.23   1
   2  -1  19 4618.32 540.073   2
  -2   1  19 3738.59 495.347   2
   2   1  20 48389.1 1800.97   2
   2   1  20 49186.7 4270.00   1
  -2   1  20 48550.5 1811.18   2
  -2  -1  20 49154.2 1801.38   2
   2  -1  20 50415.5 1777.19   2
   2   1  21 4563.19 603.292   2
  -2  -1  21 4781.14 600.350   2
  -2   1  21 4993.07 626.555   2
   2   1  21 5086.93 1441.47   1
   2  -1  21 4401.09 557.556   2
   2   1  22 189.719 233.744   2
   2  -1  22 890.271 319.294   2
  -2  -1  22 561.249 316.966   2
   2   1  22 299.926 441.463   1
  -2   1  22 142.359 238.289   2
  -2  -1  23 2527.73 482.060   2
   2  -1  23 2338.83 448.514   2
  -2   1  23 2082.38 457.761   2
   2   1  23 2401.95 463.724   2
  -2  -1  24 27362.6 1417.37   2
  -2   1  24 27598.7 1457.82   2
   2   1  24 28971.2 1483.28   2
   2  -1  24 28874.2 1430.94   2
  -2  -1  25 5455.62 646.581   2
   2  -1  25 5178.67 620.015   2
  -2   1  25 4733.90 643.293   2
   2   1  25 4141.93 567.679   2
  -2   1  26 4425.09 593.554   2
  -2  -1  26 4937.29 626.509   2
   2   1  26 4751.93 628.137   2
   2  -1  26 4805.79 612.034   2
  -2   1  27 1752.10 416.026   2
   2  -1  27 2178.33 429.248   2
   2   1  27 2049.47 438.765   2
  -2  -1  27 1586.01 365.607   2
   2  -1  28 11478.1 827.735   2
  -2   1  28 12563.3 928.155   2
   2   1  28 12164.3 885.651   2
   2  -1  29 1029.58 258.656   2
   2   1  29 1306.80 322.597   2
   2   1  30 2487.87 387.502   2
   2  -1  30 2833.65 368.280   2
   2  -1  31 3455.36 371.767   2
   2   1  31 3661.82 409.928   2
   2   1  32 7014.67 495.130   2
  -2   2   1 180742. 1999.44   1
  -2   2   2 80305.6 1701.58   1
   2   2   2 83617.9 2397.36   1
  -2   2   3 213971. 3270.48   1
   2   2   3 218654. 3971.37   1
   2  -2   3 221230. 2397.87   1
   2   2   4 70497.5 2366.69   1
   2  -2   4 77540.5 1774.96   1
  -2   2   4 70831.2 2110.78   1
  -2   2   5 53251.5 2015.23   1
   2   2   5 50586.8 2130.50   1
   2  -2   6 2885.26 451.742   1
  -2   2   6 2674.26 496.913   1
   2   2   6 3148.27 590.451   1
  -2   2   7 13457.7 1201.50   1
   2   2   7 12844.8 1161.98   1
   2  -2   7 13697.8 1063.63   1
   2  -2   8 5971.31 795.571   1
   2   2   8 5178.47 803.349   1
  -2   2   8 6188.13 883.207   1
  -2   2   9 2909.12 674.105   1
   2   2   9 2940.78 658.013   1
   2  -2   9 3417.75 665.915   1
  -2   2  10 21789.8 1849.91   1
   2  -2  10 18352.2 1572.34   1
   2   2  10 17623.4 1606.79   1
  -2   2  11 32869.0 2394.60   1
   2   2  11 28503.0 2158.51   1
   2  -2  11 33031.9 2201.01   1
   2  -2  12 1262.43 481.820   1
   2   2  12 1632.95 546.427   1
  -2   2  12 2840.82 775.028   1
   2  -2  13 104.504 299.362   1
   2   2  13 1673.36 554.010   1
  -2   2  13 2219.82 678.115   1
  -2   2  14 1831.17 709.391   1
   2  -2  14 2209.71 728.822   1
   2   2  14 1207.40 697.265   1
   2   2  15 40392.5 3203.30   1
   2  -2  15 48342.4 3296.27   1
  -2   2  15 42897.3 3362.35   1
   2   2  16 1414.03 827.524   1
  -2   2  16 1276.79 788.605   1
  -2   2  17 9516.96 1701.77   1
   2   2  17 8838.75 1634.43   1
   2   2  18 189.366 196.472   2
  -2  -2  18-7.54426 127.868   2
  -2   2  18 311.075 198.683   2
   2   2  18-7.14072 726.982   1
  -2  -2  19 1101.40 323.531   2
   2   2  19 1118.50 312.773   2
   2   2  19 293.670 532.516   1
   2  -2  19 781.258 214.555   2
  -2   2  19 879.568 268.893   2
   2  -2  20 635.312 252.822   2
  -2   2  20 971.609 308.529   2
   2   2  20 84.6959 205.120   2
   2   2  20-100.037 456.141   1
  -2  -2  20 499.657 213.907   2
   2   2  21 7599.00 749.984   2
   2   2  21 9529.56 2026.36   1
  -2   2  21 7778.49 776.177   2
   2  -2  21 6898.44 669.361   2
  -2  -2  21 7979.90 754.920   2
   2   2  22 2048.37 429.958   2
   2   2  22 2722.31 1216.53   1
  -2   2  22 1561.10 369.396   2
   2  -2  22 1633.19 354.225   2
  -2  -2  22 1864.61 392.514   2
  -2   2  23 8.27455 254.499   2
   2   2  23-116.768 461.667   1
   2   2  23 114.661 215.835   2
   2  -2  23 92.6566 224.613   2
  -2  -2  23 603.822 309.988   2
  -2  -2  24 4991.59 599.115   2
   2  -2  24 5793.40 634.766   2
   2   2  24 6001.44 709.995   2
  -2   2  24 5260.04 671.950   2
  -2  -2  25 8666.31 783.788   2
   2  -2  25 9095.40 784.613   2
   2   2  25 9475.16 856.343   2
  -2   2  25 8965.83 842.458   2
  -2   2  26 2808.88 513.660   2
   2  -2  26 3164.01 469.370   2
  -2  -2  26 2728.39 457.454   2
   2   2  26 3423.86 546.816   2
   2   2  27 504.979 315.688   2
   2  -2  27 491.958 224.235   2
  -2   2  27 78.1433 246.519   2
  -2   2  28 2385.23 442.298   2
   2   2  28 2013.57 407.618   2
   2  -2  28 2277.98 376.027   2
   2  -2  29 2082.08 337.406   2
  -2   2  29 2599.91 435.698   2
   2   2  29 1881.74 393.854   2
   2   2  30 44.7076 174.015   2
   2  -2  30-42.4304 108.745   2
   2   2  31 752.869 220.825   2
   2   2  32 211.914 122.050   2
  -2   3   0 330125. 2233.92   1
  -2   3   1 32767.5 925.892   1
   2   3   2 48210.1 2051.14   1
  -2   3   2 51150.2 1402.36   1
   2   3   3 1825.66 424.344   1
  -2   3   3 2653.35 379.046   1
   2   3   4 95687.5 3018.62   1
  -2   3   4 96675.7 2513.41   1
   2   3   5 9833.65 1040.15   1
  -2   3   5 9465.36 875.370   1
   2   3   6 99.3281 199.160   1
  -2   3   6-182.611 246.490   1
   2   3   7 27595.0 1858.18   1
  -2   3   7 28967.7 1767.68   1
   2   3   8 918.366 448.476   1
  -2   3   8 1614.35 465.819   1
  -2   3   9 21649.7 1746.90   1
   2   3   9 22153.2 1821.08   1
  -2   3  10-44.7292 355.041   1
   2   3  10 120.180 259.635   1
  -2   3  11 9904.13 1343.81   1
   2   3  11 9326.10 1301.03   1
   2   3  12 8072.72 1334.21   1
  -2   3  12 8102.65 1290.82   1
   2   3  13 9616.91 1440.11   1
  -2   3  13 11075.3 1573.25   1
   2   3  14 5952.36 1200.44   1
  -2   3  14 5135.86 1131.55   1
   2   3  15 42149.0 3301.22   1
  -2   3  15 37683.8 3178.52   1
  -2   3  16 10666.4 1775.53   1
   2   3  16 9464.54 1666.12   1
  -2   3  17 4980.89 1341.91   1
   2   3  17 5075.59 1380.44   1
   2   3  17 5361.78 571.025   2
   2   3  18 1517.30 732.237   1
   2   3  18 2317.48 410.987   2
  -2   3  18 2050.70 387.981   2
  -2  -3  18 2255.65 369.079   2
  -2  -3  19 16889.8 1016.44   2
  -2   3  19 18135.8 1087.65   2
   2   3  19 18755.9 2604.88   1
   2   3  19 16150.7 1045.24   2
  -2   3  19 19386.0 2719.73   1
  -2  -3  20 2776.22 424.161   2
   2   3  20 2096.45 406.207   2
   2  -3  20 2835.58 426.841   2
   2   3  20 2525.16 1068.76   1
  -2   3  20 1953.44 408.322   2
   2  -3  21 2543.10 420.219   2
   2   3  21 1308.60 820.564   1
  -2  -3  21 2604.92 452.186   2
  -2   3  21 2966.07 475.442   2
   2   3  21 2931.75 498.246   2
  -2  -3  22-1.45928 209.103   2
   2   3  22 130.052 239.254   2
  -2   3  22 27.5925 232.281   2
   2   3  22-288.378 473.676   1
   2  -3  22 327.101 196.936   2
   2   3  23 5082.63 645.310   2
   2  -3  23 5965.46 618.786   2
  -2  -3  23 5889.87 635.524   2
  -2   3  23 5702.50 684.610   2
   2  -3  24 125.692 201.020   2
  -2  -3  24 62.0000 207.556   2
   2   3  24 200.857 306.327   2
  -2   3  24 129.695 266.244   2
  -2   3  25-8.20981 289.710   2
   2  -3  25 391.083 204.533   2
   2   3  25 193.124 299.184   2
  -2   3  26 3433.20 567.302   2
   2   3  26 3582.35 563.445   2
   2  -3  26 2855.64 413.797   2
  -2   3  27 13066.9 973.960   2
   2  -3  27 12661.6 806.115   2
   2   3  27 13115.4 962.714   2
  -2   3  28 16.6767 237.546   2
   2   3  28 106.232 231.686   2
   2   3  29 2084.85 391.651   2
  -2   3  29 1933.21 376.693   2
   2   3  30 172.448 202.731   2
   2   3  31 6490.11 534.102   2
   2   3  32 61.8871 104.670   2
  -2   4   0 60312.5 1316.26   1
   2   4   1 25738.6 1666.13   1
  -2   4   1 24516.4 958.511   1
  -2   4  -1 23667.9 755.351   1
  -2   4   2 5494.75 518.949   1
   2   4   2 4798.24 730.653   1
  -2   4  -2 5647.13 376.328   1
  -2   4   3 19703.1 1078.60   1
   2   4   3 20092.1 1484.17   1
   2   4   4 4519.22 740.063   1
  -2   4   4 4119.83 561.607   1
   2   4   5 707.735 362.604   1
  -2   4   5 359.771 197.127   1
  -2   4   6 297.042 171.031   1
   2   4   6 574.778 365.076   1
   2   4   7 1245.97 485.311   1
  -2   4   7 911.286 373.106   1
   2   4   8 1396.06 537.513   1
  -2   4   8 268.384 311.617   1
   2   4   9 1305.23 594.862   1
  -2   4   9 1741.07 522.747   1
  -2   4  10 62947.0 3260.82   1
   2   4  10 63573.6 3344.15   1
  -2   4  11 31635.4 2442.89   1
   2   4  11 29877.7 2383.90   1
  -2   4  12 3126.39 824.058   1
   2   4  12 3296.46 849.851   1
   2   4  13 31767.0 2711.21   1
  -2   4  13 32946.1 2768.79   1
  -2   4  14 13503.6 1862.00   1
   2   4  14 12120.6 1763.65   1
   2   4  15 6236.92 1290.38   1
  -2   4  15 7121.68 1424.22   1
  -2   4  16-1573.17 728.448   1
   2   4  16 169.919 552.645   1
   2   4  17 6786.60 657.005   2
   2   4  17 6878.22 1539.81   1
  -2   4  17 6646.84 642.429   2
  -2   4  17 5569.32 1350.26   1
  -2   4  18 839.685 289.981   2
   2   4  18 1205.68 835.599   1
   2   4  18 437.607 210.357   2
  -2   4  18 972.596 817.866   1
  -2  -4  19 4871.40 547.569   2
   2   4  19 5557.20 620.617   2
   2   4  19 5109.69 1432.25   1
  -2   4  19 5842.29 646.663   2
  -2   4  19 7172.96 1825.46   1
   2   4  20 468.014 223.894   2
   2   4  20-551.450 611.484   1
  -2   4  20 1105.56 350.474   2
  -2  -4  20 736.464 242.411   2
  -2   4  20-358.727 578.735   1
  -2   4  21 13759.3 1003.55   2
   2   4  21 15696.8 2598.74   1
   2   4  21 15130.9 1069.18   2
  -2  -4  21 14854.1 972.378   2
   2   4  22 2064.87 1083.05   1
  -2   4  22 1429.45 419.234   2
   2   4  22 469.943 270.760   2
  -2   4  23 1742.44 424.154   2
   2   4  23 1362.50 397.238   2
   2   4  24 8344.45 825.710   2
  -2   4  24 7956.74 805.031   2
  -2   4  25 2675.03 486.689   2
   2   4  25 3473.11 566.739   2
  -2   4  26 1439.45 409.057   2
   2   4  26 1587.82 400.593   2
  -2   4  27 100.826 246.504   2
   2   4  27 562.858 289.539   2
  -2   4  28 1187.34 330.769   2
   2   4  28 1342.73 364.315   2
   2   4  29 8621.37 718.201   2
   2   4  30 1150.98 283.238   2
   2   4  31 1672.54 275.640   2
   2   4  32 431.405 138.871   2
  -2   5   0 3022.10 363.531   1
   2   5   1 73629.3 3022.68   1
  -2   5   1 70285.4 1870.24   1
  -2   5  -1 72420.5 1685.64   1
  -2   5  -2 3451.86 366.945   1
   2   5   2 3915.64 699.501   1
  -2   5   2 3699.14 467.807   1
   2   5   3 45990.2 2429.35   1
  -2   5   3 46764.8 1813.31   1
  -2   5  -3 47923.0 1439.56   1
   2   5   4 118659. 3989.04   1
  -2   5   4 113942. 3059.38   1
  -2   5   5 12724.9 1094.39   1
   2   5   5 11999.3 1296.86   1
  -2   5   6 387.369 270.086   1
   2   5   6 168.560 298.965   1
  -2   5   7 25022.5 1765.72   1
   2   5   7 30027.0 2183.69   1
   2   5   8 125111. 4575.69   1
  -2   5   8 123710. 4208.86   1
  -2   5   9 13089.5 1443.01   1
   2   5   9 13297.6 1555.78   1
  -2   5  10 364.176 325.390   1
   2   5  10 391.308 420.289   1
  -2   5  11 99967.0 4427.90   1
   2   5  11 98389.0 4549.60   1
  -2   5  12 29276.2 2497.95   1
   2   5  12 29924.7 2634.79   1
   2   5  13 1029.44 563.004   1
  -2   5  13 510.776 457.376   1
   2   5  14 262.752 437.501   1
  -2   5  14 474.005 274.191   1
  -2   5  15 57722.7 4066.96   1
   2   5  15 50774.9 3858.12   1
   2   5  16 8969.49 1756.96   1
  -2   5  16 8555.36 704.500   2
   2   5  16 7718.75 672.470   2
  -2   5  16 9362.75 1776.05   1
   2   5  17 104.811 182.864   2
  -2   5  17 169.247 728.122   1
   2   5  17-710.350 624.193   1
  -2   5  17 82.9776 158.899   2
  -2   5  18 78.8181 368.515   1
   2   5  18 411.537 165.451   2
   2   5  18 32.3947 557.148   1
  -2   5  18 639.530 255.511   2
   2   5  19 27770.4 1385.56   2
  -2   5  19 25883.2 3186.82   1
  -2   5  19 27382.3 1365.65   2
   2   5  19 29643.1 3402.56   1
  -2   5  20 13734.8 2309.41   1
   2   5  20 13127.3 2321.90   1
  -2   5  20 11896.0 914.914   2
   2   5  20 12922.1 970.251   2
  -2   5  21 5726.87 660.533   2
   2   5  21 5051.97 1603.47   1
   2   5  21 5379.78 649.481   2
  -2   5  22 1972.34 427.261   2
   2   5  22 1956.58 457.732   2
  -2   5  23 5137.10 644.252   2
   2   5  23 4160.19 602.332   2
  -2   5  24 1887.81 436.056   2
   2   5  24 2801.62 505.913   2
  -2   5  25 35.2323 213.533   2
   2   5  25 241.436 260.658   2
   2   5  26 1494.28 392.977   2
  -2   5  26 1020.62 335.550   2
  -2   5  27 10673.3 826.887   2
   2   5  27 10867.8 858.015   2
  -2   5  28 3421.05 461.402   2
   2   5  28 3464.52 472.898   2
   2   5  29 921.076 263.317   2
   2   5  30-209.070 194.193   2
   2   5  31 1671.52 261.011   2
  -2   6   0 79749.7 2155.23   1
   2   6   0 78305.9 3400.88   1
   2   6   1 11060.1 1283.86   1
  -2   6   1 11866.8 868.017   1
  -2   6  -1 12224.7 821.515   1
  -2   6  -2 20007.3 1034.19   1
   2   6   2 22255.7 1817.06   1
  -2   6   2 21668.2 1254.47   1
   2   6   3 241.484 252.184   1
  -2   6  -3 70.7223 92.4780   1
  -2   6  -4 26457.1 1267.44   1
  -2   6   4 23338.2 1484.68   1
   2   6   4 23747.6 1928.30   1
  -2   6   5 104.827 128.332   1
   2   6   5 109.436 366.897   1
   2   6   6 495.815 382.462   1
  -2   6   6 555.587 297.287   1
  -2   6   7 11487.1 1259.55   1
   2   6   7 10180.0 1365.95   1
  -2   6   8 29765.5 2124.31   1
   2   6   8 28921.7 2372.04   1
  -2   6   9 803.013 375.101   1
   2   6   9 1632.84 661.398   1
  -2   6  10 12475.7 1536.44   1
   2   6  10 13513.4 1739.69   1
   2   6  11 962.917 582.500   1
  -2   6  11 1522.26 608.330   1
  -2   6  12 1356.67 631.321   1
   2   6  12 240.181 486.681   1
   2   6  13-29.3858 458.523   1
  -2   6  13 159.609 489.430   1
  -2   6  14 5977.08 1332.40   1
   2   6  14 3610.14 939.855   1
   2   6  15 537.997 178.642   2
   2   6  15 326.589 393.649   1
   2   6  16 355.394 197.130   2
  -2   6  16 685.917 576.295   1
   2   6  16 280.898 489.631   1
  -2   6  16 277.276 138.036   2
  -2   6  17 2966.51 1074.20   1
   2   6  17 4640.56 1414.07   1
  -2   6  17 3614.65 477.881   2
   2   6  17 3497.74 484.864   2
   2   6  18 33228.5 1493.93   2
   2   6  18 36266.6 3774.87   1
  -2   6  18 34301.2 1489.63   2
  -2   6  18 32348.0 3482.16   1
   2   6  19 1367.80 343.947   2
  -2   6  19 1680.79 367.855   2
  -2   6  20 20239.4 2934.30   1
   2   6  20 19248.2 1191.51   2
   2   6  20 20654.0 2925.00   1
  -2   6  20 20067.9 1179.05   2
   2   6  21 2008.35 446.721   2
  -2   6  21 2254.47 453.223   2
   2   6  22 800.259 314.151   2
  -2   6  22 369.283 244.861   2
  -2   6  23 59.7822 213.528   2
   2   6  23 416.678 332.835   2
  -2   6  24 7008.12 705.142   2
   2   6  24 7092.87 741.878   2
  -2   6  25 313.281 274.944   2
   2   6  25-33.7033 240.783   2
  -2   6  26 1975.78 384.402   2
   2   6  26 1667.64 380.789   2
   2   6  27 649.637 248.462   2
  -2   6  27 494.006 209.799   2
   2   6  28 7986.27 666.500   2
   2   6  29 143.856 162.596   2
   2   6  30-71.7996 123.503   2
   2   6  31 202.484 94.3925   2
   2   7   0 23137.1 1966.44   1
   2   7   1 15958.1 1614.48   1
   2   7  -1 16305.7 1672.08   1
  -2   7   2 337.822 189.419   1
   2   7   2 237.718 373.581   1
   2   7   3 10421.7 1365.35   1
  -2   7   3 10268.8 1011.94   1
  -2   7   4 61036.3 2571.51   1
   2   7   4 62931.9 3392.00   1
   2   7   5 2070.41 687.831   1
  -2   7   5 1499.60 415.627   1
   2   7   6 3500.80 844.125   1
  -2   7   6 4411.85 790.758   1
   2   7   7 734.019 402.538   1
  -2   7   7 621.665 389.810   1
  -2   7   8 44450.3 2713.51   1
   2   7   8 45224.7 3132.48   1
  -2   7   9 11381.6 1465.77   1
   2   7   9 8115.79 1372.67   1
  -2   7  10 15305.1 1778.29   1
   2   7  10 15471.5 1913.33   1
   2   7  11 2653.28 924.003   1
  -2   7  11 973.280 513.630   1
  -2   7  12 73751.4 4238.07   1
   2   7  12 65648.0 4257.58   1
   2   7  13 250.314 601.279   1
  -2   7  13-1514.26 728.185   1
   2   7  14 3132.81 419.354   2
  -2   7  14 2896.39 899.641   1
   2   7  14 3542.69 1083.26   1
   2   7  15 55.0752 139.156   2
   2   7  15 907.139 764.107   1
  -2   7  15 315.154 555.101   1
   2   7  16 18484.2 2572.40   1
  -2   7  16 19085.4 1059.01   2
  -2   7  16 19135.7 2556.79   1
   2   7  16 19276.0 1099.31   2
  -2   7  17 5366.42 1412.14   1
   2   7  17 4600.96 1481.65   1
  -2   7  17 5948.92 624.304   2
   2   7  17 4396.27 558.023   2
   2   7  18 10962.2 2156.12   1
  -2   7  18 11362.9 2128.50   1
   2   7  18 12745.5 935.201   2
  -2   7  18 13240.6 911.008   2
   2   7  19 36.0453 216.773   2
  -2   7  19-219.300 189.111   2
   2   7  20 44438.3 1775.90   2
  -2   7  20 46138.0 1757.95   2
  -2   7  21 3484.17 497.094   2
   2   7  21 2365.65 433.557   2
  -2   7  22 2198.88 424.184   2
   2   7  22 2565.98 473.098   2
  -2   7  23-2.83630 205.278   2
   2   7  23-19.2889 193.617   2
  -2   7  24 13039.4 910.772   2
   2   7  24 12786.6 918.859   2
   2   7  25 2675.53 429.959   2
  -2   7  25 2943.84 437.817   2
   2   7  26 2648.85 429.574   2
  -2   7  26 1907.15 352.860   2
   2   7  27 338.771 214.694   2
   2   7  28 4699.47 469.702   2
   2   7  29 6.44135 133.450   2
  -2  -7  29 160.172 119.062   4
  -2  -7  30-34.3104 78.4648   4
   2   7  30 142.478 102.995   2
   2   8   0 20707.4 2009.19   1
   2   8   1 41067.9 2831.83   1
   2   8  -1 40884.1 2818.51   1
   2   8  -2 17546.1 1864.76   1
   2   8   2 15967.1 1798.61   1
   2   8   3 2277.16 735.697   1
   2   8   4 697.354 467.073   1
   2   8   5-154.452 310.375   1
   2   8   6 257.485 363.143   1
  -2   8   7 23394.5 1965.74   1
   2   8   7 23105.7 2325.99   1
   2   8   8 1077.10 520.377   1
  -2   8   8 1616.81 557.988   1
  -2   8   9 1901.19 708.265   1
   2   8   9 2113.99 699.432   1
   2   8  10 722.712 543.825   1
  -2   8  10 1171.42 553.563   1
  -2   8  11 23652.6 2354.69   1
   2   8  11 19885.6 2405.44   1
   2  -8  12 10252.5 729.729   4
   2   8  12 7851.40 1539.41   1
  -2   8  12 10560.5 1685.41   1
  -2   8  13 14028.1 2001.21   1
   2   8  13 11497.2 1959.06   1
   2   8  14 1534.04 324.126   2
   2   8  14 1486.47 768.496   1
  -2   8  14 1357.75 695.076   1
   2   8  15 8959.02 1809.26   1
  -2   8  15 9647.41 1821.50   1
   2   8  15 7563.49 677.057   2
   2   8  16 608.078 592.454   1
   2   8  16 1718.11 323.124   2
   2   8  17 1862.59 380.092   2
   2   8  17 2255.92 1023.19   1
   2   8  18 1017.12 328.871   2
  -2   8  19 2225.68 372.730   2
   2   8  19 2824.90 464.633   2
   2   8  20 513.239 294.075   2
  -2   8  20-71.7147 227.058   2
  -2   8  21 13847.2 914.094   2
   2   8  21 13879.8 955.554   2
  -2   8  22 1045.81 257.241   2
   2   8  22 1566.81 366.314   2
   2  -8  22 1476.15 324.739   4
   2  -8  23 1170.69 270.184   4
   2   8  23 2328.92 416.301   2
  -2   8  23 1894.87 361.692   2
  -2   8  24 2241.26 373.554   2
   2   8  24 1978.19 365.558   2
  -2   8  25 2318.73 364.573   2
   2   8  25 2423.64 394.002   2
   2   8  26 2474.15 369.299   2
  -2  -8  27 88.1782 138.685   4
   2   8  27 83.3227 135.205   2
  -2  -8  28 278.241 127.722   4
   2   8  28-16.5913 118.165   2
   2   8  29 3046.14 293.572   2
  -2  -8  29 2772.72 275.159   4
   2   9   0 1276.33 630.787   1
   2   9  -1 1554.45 686.712   1
   2   9   1 1068.93 538.716   1
   2   9  -2 3624.33 961.830   1
   2   9   2 3185.55 846.609   1
   2   9  -3 9272.70 1471.17   1
   2   9   3 8696.46 1422.32   1
   2   9  -4 1982.11 689.608   1
   2   9   4 1089.17 544.468   1
   2   9   5 9194.43 1491.33   1
   2   9   6 229.052 338.588   1
  -2  -9   7 5222.09 540.333   4
   2   9   7 4661.21 1166.12   1
  -2  -9   8 7959.11 683.692   4
   2   9   8 7866.39 1481.36   1
   2  -9   9 1938.64 330.082   4
   2   9   9 1633.98 705.675   1
  -2  -9   9 1702.99 352.264   4
   2  -9  10 147.899 131.135   4
   2   9  10 545.747 508.033   1
   2  -9  11 11169.3 772.695   4
   2   9  11 7059.10 1555.34   1
   2  -9  12 9700.96 746.195   4
   2   9  12 10591.5 1926.06   1
   2  -9  13 18931.3 1033.64   4
   2   9  13 18006.7 2542.50   1
   2   9  14 1158.65 343.813   1
   2  -9  14 1521.91 320.859   4
   2   9  15-1990.80 950.701   1
   2  -9  15 1392.69 321.328   4
   2   9  16 15601.0 2429.90   1
   2  -9  16 15523.3 960.513   4
   2  -9  17 1247.96 320.478   4
   2   9  18 1188.36 316.741   2
   2  -9  18 640.434 266.769   4
   2   9  19 8348.07 740.723   2
   2  -9  19 7755.30 674.119   4
   2  -9  20 13615.1 857.470   4
   2   9  20 13083.9 882.775   2
   2   9  21 2485.89 405.821   2
   2  -9  21 2005.59 357.270   4
   2   9  22 593.886 214.493   2
   2  -9  22 191.316 147.951   4
   2  -9  23 1511.03 262.496   4
   2   9  23 1682.47 319.882   2
   2   9  24 7444.97 604.799   2
  -2  -9  24 6655.22 594.152   4
  -2  -9  25 875.007 244.924   4
   2   9  25 1305.32 248.160   2
  -2  -9  26 916.267 215.663   4
   2   9  26 1000.28 228.501   2
  -2  -9  27 1097.14 220.326   4
   2   9  27 1075.72 182.197   2
  -2  -9  28 3528.44 308.405   4
   2  10   0 21256.5 2297.18   1
   2 -10   0 23099.0 1111.49   4
  -2 -10   0 22175.0 1105.40   4
   2  10   1 8185.02 1465.65   1
  -2 -10   1 8565.72 692.081   4
  -2 -10  -1 8468.31 687.676   4
   2 -10   1 8942.36 700.649   4
   2  10  -1 8850.44 1509.48   1
   2 -10  -1 8617.86 686.572   4
   2  10   2 3808.74 1011.28   1
   2 -10  -2 4293.63 505.196   4
   2 -10   2 4490.76 493.979   4
  -2 -10   2 3953.37 486.427   4
  -2 -10  -2 4025.89 486.235   4
   2  10  -2 3724.28 896.527   1
   2  10   3 40444.3 3237.55   1
  -2 -10   3 38875.3 1491.11   4
   2 -10   3 41113.3 1482.63   4
  -2 -10  -3 37294.6 1454.38   4
   2  10  -3 43439.0 3242.30   1
   2 -10  -3 40071.8 1503.12   4
  -2 -10   4 15427.4 947.864   4
   2  10  -4 14049.4 1871.04   1
  -2 -10  -4 14504.3 920.774   4
   2 -10  -4 15670.5 949.969   4
   2  10   4 13806.9 1917.00   1
   2 -10   4 15379.2 910.637   4
  -2 -10  -5 5351.23 568.853   4
   2  10   5 6802.66 1385.56   1
   2 -10   5 5930.70 587.072   4
   2  10  -5 5021.40 1137.45   1
  -2 -10   5 5178.40 564.801   4
   2 -10   6 317.478 193.670   4
  -2 -10   6 216.302 152.120   4
   2  10   6 1103.33 607.498   1
  -2 -10  -6 170.454 194.941   4
   2  10  -6 971.026 469.587   1
   2  10  -7 9781.21 1657.02   1
   2  10   7 9456.67 1678.95   1
   2 -10   7 9681.82 745.607   4
  -2 -10   7 8171.58 714.143   4
  -2 -10   8 373.712 222.167   4
   2 -10   8 76.4295 152.071   4
   2  10   8 617.165 504.083   1
   2  10   9 568.686 470.276   1
   2 -10   9 1072.68 277.250   4
  -2 -10   9 1320.83 349.733   4
   2  10  10 14808.7 2235.04   1
  -2 -10  10 17128.3 1058.09   4
   2 -10  10 16616.9 980.016   4
   2  10  11 14319.9 2302.99   1
  -2 -10  11 16119.9 1029.31   4
   2 -10  11 14990.9 943.794   4
   2 -10  12 12301.2 864.680   4
  -2 -10  12 12388.1 920.355   4
   2  10  12 10574.8 1950.46   1
  -2 -10  13 305.040 199.248   4
   2 -10  13 302.723 204.222   4
  -2 -10  14 664.097 303.640   4
   2 -10  14 300.069 165.512   4
   2 -10  15 1617.72 340.915   4
  -2 -10  15 1764.50 377.174   4
   2 -10  16 1100.79 273.453   4
  -2 -10  16 911.612 339.594   4
   2 -10  17 3119.68 450.176   4
  -2 -10  17 3669.67 536.887   4
   2 -10  18 7680.04 663.329   4
  -2 -10  18 8764.79 794.285   4
   2 -10  19 2296.75 396.041   4
   2 -10  19 2102.62 367.427   3
  -2 -10  19 3092.03 508.134   4
   2 -10  20 420.031 204.589   4
  -2 -10  20 636.314 281.427   4
  -2 -10  21 2019.59 395.062   4
   2 -10  21 2428.63 364.407   4
   2 -10  22 822.985 228.558   4
  -2 -10  22 967.014 280.015   4
  -2 -10  23 730.661 230.053   4
  -2 -10  24 149.948 171.608   4
  -2 -10  25 2403.70 333.478   4
  -2 -10  26 2177.16 271.672   4
  -2 -10  27 52.2642 70.5580   4
   2  11   0 1429.40 636.640   1
  -2 -11   0 657.338 218.851   4
   2 -11   0 865.078 256.998   4
  -2 -11   1 5941.96 627.086   4
   2 -11  -1 5764.52 614.838   4
   2 -11   1 6142.75 643.441   4
  -2 -11  -1 5714.32 607.915   4
  -2 -11  -2 371.099 203.291   4
   2 -11  -2 357.328 223.751   4
   2 -11   2 285.405 234.132   4
  -2 -11   2 147.871 207.713   4
  -2 -11   3 1712.61 351.368   4
  -2 -11  -3 2240.31 397.175   4
   2  11   3 2229.65 854.458   1
   2 -11   3 1487.69 338.769   4
   2 -11  -3 1764.03 357.132   4
   2  11   4 1783.80 874.361   1
  -2 -11  -4 2488.93 432.556   4
   2 -11  -4 2238.95 362.656   3
   2 -11   4 2429.54 421.354   4
  -2 -11   4 2598.98 421.936   4
  -2 -11  -5 12334.6 897.958   4
   2 -11   5 14244.9 934.419   4
   2  11   5 14361.2 2052.27   1
  -2 -11   5 13284.0 915.782   4
   2 -11   6 186.005 198.159   4
   2  11   6 311.889 396.191   1
  -2 -11   6-240.896 220.298   4
   2 -11   7 15365.0 984.828   4
  -2 -11   7 14432.1 982.397   4
   2 -11   8 812.879 251.606   4
  -2 -11   8 1205.86 363.441   4
   2  11   9 21502.2 2685.68   1
   2 -11   9 21165.9 1143.31   4
  -2 -11   9 20284.5 1180.95   4
  -2 -11  10 612.359 293.773   4
   2 -11  10 904.591 284.619   4
   2 -11  11 5436.62 604.811   4
  -2 -11  11 5165.31 621.816   4
  -2 -11  12 160.465 294.976   4
   2 -11  12 43.6937 170.745   4
  -2 -11  13 10923.0 902.159   4
   2 -11  13 10079.3 787.747   4
  -2 -11  14 218.718 261.114   4
   2 -11  14 192.538 176.442   4
  -2 -11  15 5801.94 667.531   4
   2 -11  15 6027.73 612.233   4
  -2 -11  16 381.907 313.426   4
   2 -11  16 336.402 189.622   4
   2 -11  17 6927.65 637.889   4
  -2 -11  17 6839.05 694.339   4
   2 -11  18 85.9431 146.263   4
  -2 -11  18-97.0641 264.489   4
   2 -11  18 141.837 146.965   3
   2 -11  19 5056.21 502.231   3
  -2 -11  19 5292.49 606.196   4
   2 -11  19 5352.52 527.637   4
   2 -11  20-99.4911 151.985   4
  -2 -11  20 375.901 240.984   4
  -2 -11  21 3042.60 447.707   4
   2 -11  21 3587.29 386.050   4
  -2 -11  22 409.155 230.325   4
  -2 -11  23 4614.79 456.213   4
  -2 -11  24 1026.27 224.077   4
  -2 -11  25 2242.63 274.915   4
  -2 -11  26 224.028 84.9458   4
  -2 -12   0 38560.9 1621.80   4
   2 -12   0 41601.4 1644.28   4
   2 -12  -1 5655.41 630.062   4
  -2 -12   1 5654.00 631.739   4
  -2 -12  -1 6035.71 664.107   4
   2 -12   1 5640.38 623.856   4
   2 -12   2 245.428 191.899   4
  -2 -12   2-5.88155 193.019   4
  -2 -12  -2-58.9685 230.220   4
   2 -12  -2 541.855 265.213   4
  -2 -12   3 1651.20 363.308   4
   2 -12  -3 2185.09 385.605   3
  -2 -12  -3 1771.51 402.349   4
   2 -12   3 2085.09 411.946   4
  -2 -12  -4 4710.51 588.286   4
  -2 -12   4 6030.99 671.191   4
   2 -12  -4 5176.39 529.359   3
   2 -12   4 5939.14 635.038   4
  -2 -12   5 3232.07 519.008   4
   2 -12   5 2438.11 434.458   4
   2 -12   6 7665.52 727.117   4
  -2 -12   6 5580.49 655.870   4
   2 -12   7 1627.74 355.030   4
  -2 -12   7 1309.23 360.838   4
  -2 -12   8 12813.3 961.631   4
   2 -12   8 13596.5 939.368   4
   2 -12   9 480.192 267.434   4
  -2 -12   9 580.163 336.824   4
   2 -12  10 3758.91 509.169   4
  -2 -12  10 2995.48 490.423   4
   2 -12  11 4392.04 546.394   4
  -2 -12  11 4409.53 569.473   4
  -2 -12  12 4974.67 638.243   4
   2 -12  12 5640.30 610.358   4
   2 -12  13 293.399 199.882   4
  -2 -12  13 725.006 305.880   4
   2 -12  14 20758.5 1096.22   4
  -2 -12  14 20053.2 1176.64   4
   2 -12  15 768.798 273.453   4
  -2 -12  15 1349.46 362.793   4
   2 -12  16 337.001 184.054   4
  -2 -12  16 727.899 279.897   4
   2 -12  17 250.020 163.913   3
  -2 -12  17 678.305 276.526   4
   2 -12  17 332.246 197.810   4
  -2 -12  18 6811.86 655.041   4
   2 -12  18 6171.64 558.021   3
   2 -12  18 5867.44 531.934   4
   2 -12  19 729.995 212.019   4
   2 -12  19 826.819 221.631   3
  -2 -12  19 538.813 240.802   4
   2 -12  20 901.353 171.011   4
  -2 -12  20 890.857 249.228   4
  -2 -12  21 119.400 144.986   4
  -2 -12  22 873.815 221.937   4
  -2 -12  23-120.383 103.866   4
  -2 -12  24 364.488 124.122   4
  -2 -13   0 8771.80 808.435   4
   2 -13   0 8042.74 765.771   4
  -2 -13   1 2310.32 434.703   4
  -2 -13  -1 2220.83 445.364   4
   2 -13  -1 2104.13 386.264   3
   2 -13  -1 1704.87 405.193   4
   2 -13   1 1728.87 395.579   4
   2 -13   2-338.158 257.684   4
  -2 -13   2 339.955 299.573   4
   2 -13  -2 76.6183 156.135   3
  -2 -13  -2 405.679 300.213   4
  -2 -13  -3 1157.69 328.546   4
   2 -13  -3 1416.97 294.763   3
   2 -13   3 1068.02 338.941   4
  -2 -13   3 793.221 340.112   4
   2 -13  -4 5513.57 554.870   3
  -2 -13   4 5904.36 686.037   4
   2 -13   4 5392.07 602.042   4
   2 -13   5 1770.32 379.130   4
  -2 -13   5 1792.36 424.862   4
   2 -13   6 2686.40 473.951   4
  -2 -13   6 2651.69 478.815   4
  -2 -13   7 21482.7 1226.23   4
   2 -13   7 19657.4 1135.83   4
  -2 -13   8 7971.36 783.099   4
   2 -13   8 7294.42 707.392   4
  -2 -13   9 1272.03 394.728   4
   2 -13   9 921.467 309.961   4
   2 -13  10 5319.69 597.526   4
  -2 -13  10 6469.52 719.589   4
  -2 -13  11 9109.57 809.511   4
   2 -13  11 9857.64 767.263   4
   2 -13  12 2467.54 419.327   4
  -2 -13  12 1601.88 396.216   4
  -2 -13  13-78.8897 238.782   4
   2 -13  13-118.329 187.762   4
  -2 -13  14-212.423 303.641   4
   2 -13  14-82.5257 212.708   3
   2 -13  14 289.147 234.198   4
  -2 -13  15 4568.26 555.396   4
   2 -13  15 4149.36 500.152   3
   2 -13  15 4147.87 462.647   4
  -2 -13  16 10908.6 800.306   4
   2 -13  16 10295.0 746.704   3
   2 -13  16 9726.33 672.293   4
  -2 -13  17 145.213 220.743   4
   2 -13  17-72.9990 167.013   3
   2 -13  17 118.631 147.787   4
  -2 -13  18 755.715 266.888   4
   2 -13  18 1152.77 246.147   3
   2 -13  18 812.060 198.265   4
   2 -13  19 3639.86 357.024   3
  -2 -13  19 3599.96 425.879   4
  -2 -13  20 3636.39 391.031   4
  -2 -13  21 50.9335 132.099   4
  -2 -13  22 145.231 89.3193   4
   2 -14   0 886.128 282.485   3
  -2 -14   0 886.108 333.491   4
   2 -14  -1 796.930 261.575   3
  -2 -14   1 149.089 284.292   4
   2 -14   1 498.362 254.001   3
   2 -14   1 255.807 236.358   4
  -2 -14  -1 377.990 290.643   4
  -2 -14  -2 1603.43 368.437   4
   2 -14   2 2605.28 445.288   4
   2 -14   2 1954.10 392.988   3
  -2 -14   2 2348.93 467.346   4
   2 -14  -2 1948.28 361.353   3
  -2 -14   3 2663.83 484.946   4
   2 -14  -3 3329.29 439.435   3
   2 -14   3 2466.16 449.584   3
   2 -14   3 2889.63 485.343   4
   2 -14   4 1092.49 354.094   4
  -2 -14   4 1626.32 416.110   4
   2 -14   5 958.073 324.244   4
  -2 -14   5 1035.63 298.381   4
   2 -14   6 483.265 262.817   4
  -2 -14   6 263.673 285.866   4
   2 -14   7 5222.85 596.473   4
  -2 -14   7 4714.99 594.685   4
   2 -14   8 2241.38 413.167   4
  -2 -14   8 2357.74 463.552   4
  -2 -14   9 1393.70 377.832   4
   2 -14   9 1183.28 314.502   4
  -2 -14  10 7.99951 215.613   4
   2 -14  10-142.692 282.481   3
   2 -14  10 2.37926 196.876   4
   2 -14  11 2430.76 368.223   4
  -2 -14  11 3292.59 492.582   4
   2 -14  11 3056.16 452.021   3
  -2 -14  12-154.179 205.039   4
   2 -14  12 323.696 236.302   3
   2 -14  12 38.8686 167.048   4
  -2 -14  13 45.0733 232.073   4
   2 -14  13 317.512 233.302   3
   2 -14  13 51.7138 156.760   4
   2 -14  14 2124.61 353.833   3
  -2 -14  14 2464.34 399.970   4
   2 -14  14 1908.95 294.926   4
  -2 -14  15 3698.61 442.626   4
   2 -14  15 3743.34 432.074   3
   2 -14  15 3774.38 396.373   4
   2 -14  16 1231.72 234.952   4
  -2 -14  16 895.222 254.496   4
   2 -14  16 970.726 235.486   3
  -2 -14  17 4770.72 456.908   4
   2 -14  17 4351.63 405.818   3
  -2 -14  18-32.6056 138.880   4
   2 -14  18 50.2962 87.4227   3
   2 -14  19 1015.75 166.487   3
  -2 -14  19 1286.02 193.823   3
  -2 -14  19 1176.18 210.295   4
  -2 -14  20 183.737 118.637   4
   2 -15   0 16616.8 931.174   3
   2 -15  -1 39.9024 162.228   3
   2 -15   1 183.030 159.437   3
  -2 -15   1 67.9999 228.238   4
  -2 -15   2 25.6701 252.802   4
   2 -15  -2-202.160 185.634   3
   2 -15   2 197.160 185.834   3
   2 -15   3 108.127 195.255   3
  -2 -15   3 167.593 247.624   4
   2 -15   4 13633.5 886.744   3
  -2 -15   4 13251.5 926.319   4
   2 -15   5 490.470 238.626   3
  -2 -15   5-147.970 308.674   4
   2 -15   5-170.646 238.401   4
   2 -15   6 9700.13 738.150   4
   2 -15   6 8848.04 730.047   3
  -2 -15   6 10575.8 831.892   4
   2 -15   7 84.6966 195.441   3
   2 -15   7 792.379 292.484   4
  -2 -15   7 388.675 251.459   4
  -2 -15   8 7077.86 674.901   4
   2 -15   8 6994.25 650.353   3
   2 -15   8 6964.55 611.733   4
   2 -15   9-231.224 219.129   3
  -2 -15   9-23.6497 217.599   4
   2 -15   9 151.372 159.452   4
   2 -15  10 522.944 208.455   4
   2 -15  10 501.712 229.489   3
  -2 -15  10 88.5616 221.770   4
   2 -15  11-63.8477 176.610   3
   2 -15  11 127.814 169.550   4
  -2 -15  11 263.314 212.594   4
  -2 -15  12 10908.9 741.237   4
   2 -15  12 10407.6 700.557   3
   2 -15  12 10417.1 648.132   4
  -2 -15  13 590.714 227.181   4
   2 -15  13 648.286 186.547   4
   2 -15  13 695.838 209.260   3
   2 -15  14 145.785 136.389   3
   2 -15  14 463.060 163.645   4
  -2 -15  14 359.256 196.931   4
  -2 -15  15 541.260 204.171   4
   2 -15  15 261.197 89.3501   4
   2 -15  15 247.539 153.080   3
   2 -15  16 5268.10 402.382   3
  -2 -15  16 5311.92 436.404   4
  -2 -15  17 683.222 172.250   4
   2 -15  17 746.413 149.238   3
  -2 -15  17 1045.75 181.644   3
  -2 -15  18 1821.76 221.814   4
   2 -16   0 411.920 189.907   3
  -2 -16   0 206.301 145.067   3
   2 -16   1 2291.15 327.284   3
   2 -16  -1 2091.56 298.212   3
   2 -16   2 369.633 170.979   3
   2 -16   3 2665.83 384.463   3
   2 -16   4 1647.29 306.700   3
  -2 -16   4 1775.46 320.249   4
   2 -16   5 2557.90 377.875   3
  -2 -16   5 2897.04 427.849   4
   2 -16   6 5368.26 507.208   3
  -2 -16   6 5214.28 527.550   4
   2 -16   7 1170.91 269.960   3
  -2 -16   7 1227.06 306.531   4
   2 -16   8 110.523 158.438   3
  -2 -16   8 175.904 181.600   4
   2 -16   9 221.533 160.914   3
  -2 -16   9-201.019 154.928   4
  -2 -16  10 566.652 200.436   4
   2 -16  10 101.198 133.892   3
   2 -16  11 2198.82 300.318   3
  -2 -16  11 1732.92 274.052   4
   2 -16  12 257.088 131.759   3
  -2 -16  12 308.761 148.737   4
  -2 -16  13 515.812 162.925   4
   2 -16  13 459.663 138.522   3
  -2 -16  13 645.914 157.952   3
  -2 -16  14 1206.66 200.502   3
   2 -16  14 989.454 175.658   3
  -2 -16  14 1102.76 199.087   4
  -2 -16  15 982.760 162.069   3
   2 -16  15 1042.85 159.288   3
  -2 -16  15 925.851 168.805   4
   2 -17   1 4990.79 375.521   3
   2 -17   2 616.174 169.742   3
  -2 -17   2 201.423 97.0801   3
  -2 -17   3 2319.82 270.160   3
   2 -17   3 2650.95 294.184   3
   2 -17   4 980.786 192.789   3
  -2 -17   4 1002.63 188.995   3
   2 -17   5 2743.93 295.428   3
  -2 -17   5 2155.21 260.006   3
   2 -17   6 1038.99 202.540   3
  -2 -17   6 500.531 141.990   3
   2 -17   7 2668.06 295.200   3
  -2 -17   7 3040.30 301.685   3
   2 -17   8-29.0815 106.592   3
  -2 -17   8 67.3701 99.9721   3
   2 -17   9 2358.99 270.022   3
  -2 -17   9 2386.69 262.940   3
   2 -17  10 117.229 95.3148   3
  -2 -17  10-105.796 96.7364   3
   2 -17  11 5370.90 353.172   3
  -2 -17  11 4802.71 335.252   3
   3   0   2 1485.75 288.827   1
   3   0   3-3.48478 109.490   1
   3   0   4 326858. 4472.93   1
   3   0   5-17.9737 115.577   1
   3   0   6 6989.37 755.877   1
   3   0   7 146.714 138.544   1
   3   0   8 829.518 336.255   1
   3   0   9-150.520 180.792   1
   3   0  10 10597.6 1222.10   1
   3   0  11 45.9375 374.465   1
   3   0  12 2082.75 690.856   1
   3   0  13 249.241 324.236   1
   3   0  14 907.960 472.456   1
   3   0  15-102.501 315.511   1
   3   0  16 32600.6 2896.98   1
   3   0  17-787.419 554.488   1
   3   0  18 12032.1 842.880   2
   3   0  18 11151.4 1854.54   1
  -3   0  18 11140.3 841.431   2
   3   0  19-62.6790 189.949   2
  -3   0  19 226.972 245.743   2
   3   0  20 38555.7 1608.52   2
  -3   0  20 35250.0 1569.08   2
   3   0  20 38968.3 3770.29   1
   3   0  21 47.9079 246.211   2
  -3   0  21-81.0842 194.465   2
   3   0  22 10234.9 865.717   2
  -3   0  22 8993.76 842.350   2
   3   0  23 125.402 188.371   2
  -3   0  23-206.860 247.378   2
  -3   0  24 778.602 352.333   2
   3   0  24 459.219 262.085   2
  -3   0  25-178.004 290.105   2
   3   0  25 7.75371 223.018   2
  -3   0  26 1391.19 381.359   2
   3   0  26 1530.55 381.628   2
   3   0  27 84.5726 255.772   2
   3   0  28 60.9556 190.839   2
   3   0  29 316.099 206.927   2
   3   0  30 11188.9 717.835   2
   3   0  31 10.6930 122.139   2
   3  -1   1 12077.1 617.288   1
   3   1   2 36329.2 1572.81   1
   3  -1   2 36073.8 1098.64   1
   3  -1   3 4185.95 408.706   1
   3   1   3 3058.44 487.623   1
   3  -1   4 24677.3 1068.70   1
   3   1   4 22881.5 1332.66   1
   3  -1   5 86722.2 2225.63   1
   3   1   5 84310.8 2722.31   1
   3  -1   6 51120.1 1896.99   1
   3   1   6 54698.6 2251.70   1
   3  -1   7 63240.4 2306.80   1
   3   1   7 77160.9 2798.83   1
   3   1   8 503.898 312.727   1
   3  -1   8 1151.13 391.998   1
   3  -1   9 520.919 244.072   1
   3   1   9 82.3878 181.470   1
   3   1  10 75185.1 3279.57   1
   3  -1  10 72144.7 3078.02   1
   3  -1  11 18402.4 1655.71   1
   3   1  11 18273.8 1720.23   1
   3  -1  12 276.631 226.217   1
   3   1  12 965.765 547.910   1
   3  -1  13 198.965 356.256   1
   3   1  13 560.755 265.354   1
   3  -1  14 52536.5 3319.57   1
   3   1  14 50055.6 3314.43   1
   3   1  15 19036.5 2182.71   1
   3  -1  15 23766.7 2362.32   1
   3  -1  16 3369.10 936.818   1
   3   1  16 3090.80 1019.55   1
   3  -1  17 1479.00 564.631   1
   3   1  17 2656.70 990.132   1
   3   1  18 29625.2 1342.74   2
  -3  -1  18 28082.9 1320.06   2
   3   1  18 28631.9 3032.23   1
  -3   1  18 28974.3 1344.68   2
   3  -1  18 29463.8 2977.86   1
   3  -1  18 27384.1 1248.46   2
   3  -1  19 15233.0 2259.86   1
   3   1  19 17203.4 2466.14   1
  -3  -1  19 15718.0 1025.62   2
  -3   1  19 14877.7 1006.51   2
   3  -1  19 15095.5 963.525   2
   3   1  19 15685.2 1017.45   2
  -3   1  20 3906.37 543.063   2
   3   1  20 3626.03 516.979   2
   3   1  20 3053.40 1088.39   1
  -3  -1  20 3942.21 537.168   2
   3  -1  20 4120.18 532.293   2
   3  -1  21 121.136 187.368   2
   3   1  21 187.987 285.775   2
  -3   1  21 190.838 277.412   2
  -3  -1  21 345.617 241.386   2
  -3   1  22 40129.4 1745.08   2
   3   1  22 41230.8 4150.40   1
   3   1  22 39930.8 1720.64   2
  -3  -1  22 39577.2 1700.80   2
   3  -1  22 43310.5 1722.84   2
   3   1  23 2384.42 437.617   2
  -3  -1  23 2609.96 501.842   2
  -3   1  23 2823.01 513.987   2
   3  -1  23 1940.28 402.871   2
   3   1  24 2137.03 465.714   2
  -3  -1  24 1658.03 395.783   2
   3  -1  24 2130.58 429.597   2
  -3   1  24 1247.99 382.314   2
  -3   1  25 4342.13 600.449   2
  -3  -1  25 3996.69 563.551   2
   3   1  25 3936.71 571.019   2
   3  -1  25 4352.30 572.980   2
  -3   1  26 12614.1 985.219   2
   3   1  26 11123.9 915.225   2
   3  -1  26 11462.7 872.463   2
   3  -1  27 4892.78 565.330   2
  -3   1  27 4670.34 628.712   2
   3   1  27 4850.93 584.415   2
   3  -1  28 667.803 227.336   2
   3   1  28 1438.92 387.948   2
   3  -1  29 1417.33 300.206   2
   3   1  29 1635.35 360.251   2
   3  -1  30 7334.00 553.535   2
   3   1  30 7520.21 607.080   2
   3   1  31 1854.28 292.714   2
   3  -1  31 2600.33 310.635   2
   3   1  32-51.8838 105.654   2
   3   2   2 42344.8 1909.64   1
   3   2   3 145860. 3573.31   1
   3  -2   3 141904. 1829.75   1
   3  -2   4 483.855 156.396   1
   3   2   4 239.851 261.206   1
   3   2   5 1032.54 382.956   1
  -3   2   5 1184.16 343.085   1
   3  -2   5 1372.64 273.305   1
  -3   2   6 1124.91 364.049   1
   3  -2   6 442.935 216.395   1
   3   2   6 474.314 306.364   1
   3   2   7 225.637 279.695   1
  -3   2   7 927.434 387.963   1
   3  -2   7 616.398 253.570   1
   3  -2   8 40895.1 1976.59   1
  -3   2   8 39367.6 2270.70   1
   3   2   8 40634.0 2284.30   1
   3   2   9 5877.95 955.896   1
   3  -2   9 6754.42 886.363   1
  -3   2   9 7097.38 1016.08   1
   3   2  10 18329.6 1704.29   1
   3  -2  10 19492.2 1567.62   1
  -3   2  10 18259.5 1749.30   1
   3   2  11 21682.9 1937.52   1
   3  -2  11 22732.1 1813.66   1
  -3   2  11 22167.7 2029.01   1
  -3   2  12 92192.9 4346.92   1
   3  -2  12 96396.8 3982.41   1
   3   2  12 94782.1 4236.72   1
   3   2  13 11002.3 1510.71   1
  -3   2  13 11636.3 1638.50   1
   3  -2  14 11144.3 1502.55   1
   3   2  14 8833.88 1398.10   1
   3  -2  15 15263.4 1858.03   1
   3   2  15 13993.6 1900.18   1
   3  -2  16 5767.95 1151.04   1
   3   2  16 5526.44 1252.40   1
   3   2  17 392.272 214.095   2
   3   2  17 59.3598 491.881   1
  -3   2  17 647.805 224.377   2
   3   2  18 8350.42 1670.11   1
   3  -2  18 7724.37 653.644   2
   3   2  18 8242.35 734.317   2
  -3   2  18 7269.33 698.815   2
  -3  -2  18 8248.38 704.105   2
  -3  -2  19 50841.2 1798.79   2
   3   2  19 51595.2 4317.32   1
   3  -2  19 51562.2 1750.34   2
   3   2  19 52049.0 1849.73   2
  -3   2  19 48436.9 1812.80   2
   3   2  20 1449.63 345.124   2
  -3  -2  20 1802.79 361.882   2
   3   2  20 1877.73 821.726   1
   3  -2  20 1569.10 347.981   2
  -3   2  20 1757.39 410.727   2
  -3  -2  21-7.53356 192.623   2
   3   2  21 415.536 223.432   2
   3  -2  21 557.002 263.076   2
  -3   2  21 298.887 298.873   2
  -3   2  22 6350.02 723.645   2
  -3  -2  22 5665.81 640.000   2
   3   2  22 6303.25 716.366   2
   3  -2  22 6138.75 653.569   2
   3   2  23 976.085 367.340   2
   3  -2  23 761.865 293.742   2
  -3  -2  23-44.0608 247.791   2
  -3   2  23 565.886 298.657   2
   3  -2  24 4602.27 582.490   2
   3   2  24 4877.10 665.130   2
  -3   2  24 4450.00 638.076   2
  -3   2  25 174.467 319.333   2
   3  -2  25 920.199 321.890   2
   3   2  25 252.503 283.471   2
  -3   2  26 227.989 313.341   2
   3   2  26 484.057 302.025   2
   3  -2  26 480.273 261.119   2
  -3   2  27 9693.67 827.785   2
   3   2  27 10417.7 857.568   2
   3  -2  27 9264.31 733.273   2
   3  -2  28 2665.22 386.619   2
   3   2  28 1660.63 367.364   2
   3  -2  29 1850.59 283.804   2
   3   2  29 2369.38 391.409   2
   3   2  30 249.170 189.487   2
   3   2  31 1889.83 300.037   2
   3   2  32-108.086 120.107   2
   3   3   2 36750.2 1957.44   1
  -3   3   3 134219. 2693.97   1
   3   3   3 136863. 3795.29   1
   3   3   4 43572.2 2211.06   1
  -3   3   4 46412.7 1805.70   1
  -3   3   5 66153.3 2359.42   1
   3   3   5 70256.1 2869.90   1
  -3   3   6 50584.9 2256.38   1
   3   3   6 51028.3 2538.35   1
   3   3   7 449.706 353.800   1
  -3   3   7 453.931 232.976   1
  -3   3   8 14373.9 1393.82   1
   3   3   8 13817.5 1443.54   1
  -3   3   9 46108.1 2620.02   1
   3   3   9 50053.6 2810.91   1
  -3   3  10 26555.7 2136.49   1
   3   3  10 25622.6 2076.21   1
  -3   3  11 30471.4 2393.28   1
   3   3  11 29538.7 2340.68   1
  -3   3  12 3358.87 880.676   1
   3   3  12 4391.25 957.312   1
  -3   3  13 16981.7 1933.55   1
   3   3  13 16714.9 1964.39   1
  -3   3  14 21021.6 2311.28   1
   3   3  14 18072.0 2079.24   1
  -3   3  15 1196.41 555.642   1
   3   3  15 1777.18 788.433   1
  -3   3  16 7405.18 1492.71   1
   3   3  16 5161.75 1334.52   1
   3   3  17 14550.6 2185.42   1
  -3   3  17 15039.5 958.402   2
   3   3  17 12840.9 886.045   2
   3   3  18 1130.35 298.305   2
  -3  -3  18 1017.57 311.917   2
  -3   3  18 1403.57 337.832   2
   3   3  18 284.422 435.091   1
   3   3  19 5598.73 1491.11   1
   3   3  19 5188.02 604.568   2
  -3  -3  19 5272.89 585.691   2
  -3   3  19 5333.13 621.076   2
   3   3  20 12007.5 2194.73   1
   3   3  20 12493.9 952.772   2
  -3  -3  20 11768.5 896.002   2
  -3   3  20 12475.9 955.061   2
   3   3  21 10710.0 2102.19   1
  -3  -3  21 9712.10 813.206   2
  -3   3  21 10408.1 891.687   2
   3   3  21 9912.42 877.261   2
   3   3  22 7410.76 775.759   2
  -3   3  22 7008.51 747.489   2
   3   3  22 9491.76 2129.04   1
   3  -3  22 7105.76 667.784   2
   3   3  23 1312.39 414.671   2
  -3   3  23 769.978 311.352   2
   3  -3  23 654.661 243.467   2
   3   3  24-122.483 240.629   2
  -3   3  24 225.449 291.519   2
   3  -3  24 237.466 234.411   2
  -3   3  25 3812.47 570.081   2
   3   3  25 4058.30 613.341   2
   3  -3  25 3318.13 455.376   2
   3   3  26 2866.39 537.261   2
  -3   3  26 3124.98 522.197   2
  -3   3  27 662.811 310.448   2
   3   3  27 741.464 271.465   2
   3   3  28 548.582 272.737   2
   3   3  29 6948.64 633.072   2
   3   3  30 208.328 186.011   2
   3   3  31 723.548 206.393   2
   3   3  32 55.4237 103.681   2
   3   4   2 78793.5 3111.25   1
  -3   4   2 73995.7 1731.27   1
   3   4   3 19837.9 1573.78   1
  -3   4   3 16719.4 986.576   1
   3   4   4 16765.9 1485.11   1
  -3   4   4 18885.6 1156.04   1
  -3   4   5 25762.2 1517.66   1
   3   4   5 27595.6 1959.60   1
  -3   4   6 5549.03 764.248   1
   3   4   6 4811.66 883.322   1
   3   4   7 1651.26 653.939   1
  -3   4   7 2857.89 620.084   1
  -3   4   8 103.178 222.503   1
   3   4   8 451.127 531.569   1
  -3   4   9 109684. 4096.91   1
   3   4   9 95038.3 4091.36   1
   3   4  10 564.911 370.553   1
  -3   4  10-220.321 274.600   1
   3   4  11 5729.82 1073.78   1
  -3   4  11 6574.69 1142.65   1
   3   4  12 3457.15 914.580   1
  -3   4  12 2954.15 813.960   1
  -3   4  13 46662.2 3304.46   1
   3   4  13 43355.3 3208.41   1
  -3   4  14-55.7605 480.970   1
   3   4  14 5.64856 531.694   1
  -3   4  15-663.837 511.808   1
   3   4  15 269.708 336.838   1
   3   4  16 646.961 215.626   2
  -3   4  16 999.367 586.379   1
   3   4  16 762.132 673.133   1
  -3   4  17 34490.4 3374.41   1
   3   4  17 35072.0 1488.16   2
   3   4  17 40878.4 3712.16   1
  -3   4  17 36314.0 1503.36   2
  -3   4  18 567.001 268.592   2
   3   4  18 286.459 170.297   2
   3   4  18 837.697 518.551   1
   3   4  19 857.148 297.761   2
   3   4  19 805.743 664.119   1
  -3   4  19 1164.61 352.378   2
  -3   4  20 513.690 261.087   2
   3   4  20 398.125 237.701   2
   3   4  21 5569.82 1627.03   1
   3   4  21 5396.85 667.002   2
  -3   4  21 5352.48 676.519   2
  -3   4  22 229.510 243.356   2
   3   4  22 320.220 274.647   2
   3   4  23 3660.72 574.489   2
  -3   4  23 3036.44 518.955   2
  -3   4  24 2378.64 456.362   2
   3   4  24 3241.35 546.706   2
  -3   4  25 6424.22 717.927   2
   3   4  25 6633.54 756.510   2
  -3   4  26 2772.62 470.775   2
   3   4  26 2951.59 509.680   2
  -3   4  27 189.569 222.549   2
   3   4  27 784.927 336.651   2
   3   4  28 486.673 237.603   2
   3   4  29 200.402 211.835   2
   3   4  30 1338.80 278.415   2
   3   4  31 537.290 179.317   2
   3   4  32-52.5313 80.3310   2
   3   5   1 56827.2 2881.84   1
  -3   5   1 60116.9 1292.95   1
   3   5   2 133984. 4429.25   1
  -3   5   2 141459. 2515.34   1
  -3   5   3 115958. 2693.92   1
   3   5   3 112868. 4084.48   1
  -3   5   4 1380.10 342.875   1
   3   5   4 2002.82 582.249   1
  -3   5   5 47178.3 2069.99   1
   3   5   5 46341.4 2701.16   1
   3   5   6 216.198 396.696   1
  -3   5   6 909.285 294.672   1
  -3   5   7 2.72486 231.637   1
   3   5   7 804.778 602.967   1
  -3   5   8 5983.54 910.201   1
   3   5   8 7279.63 1167.32   1
  -3   5   9 47914.7 2792.13   1
   3   5   9 51555.3 3168.38   1
  -3   5  10 63296.3 3387.19   1
   3   5  10 61259.5 3581.72   1
   3   5  11 3407.79 899.296   1
  -3   5  11 2477.14 748.353   1
   3   5  12 1118.81 643.889   1
  -3   5  12 452.367 372.221   1
  -3   5  13 80796.3 4425.91   1
   3   5  13 78260.8 4522.54   1
   3   5  14 13589.3 1970.66   1
  -3   5  14 15452.1 2036.34   1
  -3   5  15 1995.49 796.384   1
   3   5  15 1196.60 309.435   2
   3   5  15 1466.43 675.493   1
   3   5  16 1339.93 664.377   1
  -3   5  16 3994.98 1216.86   1
   3   5  16 3289.76 459.993   2
  -3   5  16 3038.59 438.109   2
   3   5  17 34979.8 1502.63   2
  -3   5  17 41396.1 3749.08   1
   3   5  17 34258.6 3515.39   1
  -3   5  17 35650.2 1495.37   2
  -3   5  18 7998.20 740.780   2
  -3   5  18 7340.51 1598.41   1
   3   5  18 7659.48 746.520   2
   3   5  18 9006.15 1908.03   1
  -3   5  19 4855.84 584.253   2
   3   5  19 3335.13 1221.51   1
   3   5  19 4426.83 580.604   2
   3   5  20-60.7255 217.160   2
   3   5  20-27.6954 686.400   1
  -3   5  20 168.980 259.261   2
   3   5  21 7520.72 783.128   2
  -3   5  21 7075.69 749.366   2
   3   5  22 6025.31 679.856   2
  -3   5  22 6990.71 731.824   2
   3   5  23 220.674 280.589   2
  -3   5  23 312.623 216.679   2
  -3   5  24 1653.40 411.640   2
   3   5  24 888.080 335.992   2
  -3   5  25 2859.21 498.569   2
   3   5  25 3154.59 517.262   2
   3   5  26 1240.23 365.713   2
  -3   5  26 1585.16 371.226   2
   3   5  27-329.237 281.508   2
   3   5  28 25.1766 240.722   2
   3   5  29 5438.58 524.230   2
   3   5  30 727.354 217.835   2
   3   5  31-9.98476 107.519   2
   3   6   0 7.34222 269.238   1
   3   6   1 17443.9 1712.17   1
   3   6   2 13675.4 1508.27   1
   3   6   3 36552.5 2482.53   1
  -3   6   4 7635.49 810.635   1
   3   6   4 6332.78 1072.11   1
   3   6   5 6903.69 1158.12   1
  -3   6   5 5963.32 793.622   1
   3   6   6 31009.5 2431.23   1
  -3   6   6 29628.4 1867.01   1
  -3   6   7 107.061 184.339   1
   3   6   7 73.8693 406.813   1
   3   6   8 11990.1 1607.02   1
  -3   6   8 12364.2 1343.69   1
  -3   6   9 1281.06 419.927   1
   3   6   9 1216.09 616.239   1
   3   6  10 51032.1 3469.18   1
  -3   6  10 49891.2 3076.02   1
   3   6  11 7779.26 1437.70   1
  -3   6  11 9548.48 1447.23   1
  -3   6  12 28670.6 2561.18   1
   3   6  12 30617.3 2859.77   1
  -3   6  13 3593.71 973.518   1
   3   6  13 3870.19 1120.14   1
   3   6  14 15414.2 941.932   2
  -3   6  14 14965.5 2035.92   1
   3   6  14 14664.5 2133.48   1
  -3   6  15 1062.86 638.917   1
   3   6  15 1041.47 270.287   2
   3   6  15 1589.15 800.491   1
  -3   6  15 1316.87 306.125   2
   3   6  16 41681.2 1619.67   2
   3   6  16 41538.5 3790.18   1
  -3   6  16 40845.5 1548.36   2
  -3   6  16 40115.9 3592.57   1
   3   6  17 410.577 211.394   2
   3   6  17 1066.64 797.719   1
  -3   6  17-75.1631 320.035   1
  -3   6  17 688.221 247.800   2
   3   6  18 1999.72 936.534   1
   3   6  18 3402.24 514.608   2
  -3   6  18 4033.26 1223.04   1
  -3   6  18 3612.51 521.313   2
   3   6  19 3204.42 501.265   2
   3   6  19 3593.94 1307.58   1
  -3   6  19 3269.53 462.396   2
  -3   6  20 32520.8 1499.71   2
   3   6  20 28630.3 1449.92   2
   3   6  21 550.776 291.594   2
  -3   6  21 270.200 231.884   2
   3   6  22 16.0397 264.745   2
  -3   6  22 451.723 250.083   2
   3   6  23 1563.30 424.284   2
  -3   6  23 1498.42 373.396   2
  -3   6  24 379.477 237.923   2
   3   6  24 909.436 322.020   2
   3   6  25 626.095 331.313   2
  -3   6  25 577.745 274.313   2
   3   6  26 641.158 283.742   2
   3   6  27-9.74123 219.674   2
   3   6  28 4440.56 486.705   2
   3   6  29 193.848 189.766   2
   3   6  30 1218.05 238.342   2
   3   6  31 12.1456 72.5022   2
   3   7   0-195.489 281.681   1
   3   7   1 4028.94 933.706   1
   3   7  -1 3640.36 920.212   1
   3   7   2 63589.1 3511.58   1
   3   7   3 958.957 388.742   1
   3   7   4 5839.13 1081.05   1
   3   7   5 2798.02 819.112   1
   3   7   6 17493.2 1950.71   1
   3   7   7 6287.19 1188.93   1
  -3   7   8 3829.37 756.893   1
   3   7   8 2538.43 775.033   1
   3   7   9 782.323 532.236   1
  -3   7   9 401.790 464.039   1
  -3   7  10 20376.7 2007.48   1
   3   7  10 16076.7 2072.73   1
  -3   7  11-43.4606 246.478   1
   3   7  11-59.6414 450.385   1
  -3   7  12 11943.9 1739.95   1
   3   7  12 11458.5 1846.86   1
   3   7  13 355.834 187.909   2
  -3   7  13-808.479 515.574   1
   3   7  13-716.983 591.304   1
   3   7  14 35365.1 1447.97   2
  -3   7  14 35993.3 3210.40   1
   3   7  14 37045.6 3513.66   1
   3   7  15 344.338 171.396   2
   3   7  15-898.433 674.799   1
  -3   7  16 13486.2 2113.24   1
   3   7  16 16090.3 1027.93   2
   3   7  16 16190.7 2467.05   1
  -3   7  16 16355.9 972.589   2
   3   7  17 214.491 205.158   2
  -3   7  17 504.897 529.218   1
  -3   7  17 186.591 175.421   2
  -3   7  18 46815.4 4170.81   1
   3   7  18 45513.3 1786.47   2
   3   7  18 44270.9 4292.33   1
  -3   7  18 46113.6 1704.89   2
   3   7  19 6162.30 693.431   2
  -3   7  19 5791.48 626.356   2
  -3   7  20 657.818 265.440   2
   3   7  20 596.179 264.028   2
  -3   7  21 3181.43 476.832   2
   3   7  21 4298.14 575.107   2
  -3   7  22 13417.4 953.640   2
   3   7  22 11077.7 904.358   2
  -3   7  23 220.262 196.470   2
   3   7  23 566.585 298.198   2
  -3   7  24 4996.06 550.100   2
   3   7  24 5900.05 646.717   2
   3   7  25 719.601 282.864   2
   3   7  26 6421.26 613.226   2
   3   7  27 1230.11 302.261   2
   3   7  28 1220.01 273.270   2
   3   7  29 696.416 170.595   2
   3   7  30 1868.80 233.984   2
  -3  -7  30 2096.28 231.157   4
   3   8   0-253.792 446.274   1
   3   8   1 64127.4 3744.18   1
   3   8  -1 61381.6 3708.02   1
   3   8  -2 2816.98 883.294   1
   3   8   2 1774.39 641.684   1
   3   8   3 488.822 407.887   1
   3   8   4 2827.97 764.997   1
   3   8   5 35970.9 2934.20   1
   3   8   6 11006.0 1679.63   1
   3   8   7 8935.46 1512.15   1
   3   8   8 1932.32 803.939   1
   3   8   9 20437.7 2381.44   1
   3   8  10 16293.6 2188.94   1
   3   8  11 1717.44 765.414   1
   3   8  12 3257.99 1061.97   1
   3   8  13 3391.68 1164.28   1
   3   8  13 6225.38 598.224   2
   3   8  14 16811.2 1002.39   2
   3   8  14 17937.9 2433.24   1
   3   8  15-157.508 214.044   2
   3   8  15 740.249 451.334   1
   3   8  16 24.9715 180.375   2
   3   8  16 333.495 470.417   1
   3   8  17 8330.60 1852.87   1
   3   8  17 11221.5 878.220   2
   3   8  18 348.749 270.596   2
   3   8  19 21324.2 1209.08   2
   3   8  20 4.38460 186.378   2
  -3   8  20 26.3233 204.809   2
   3   8  21 373.979 255.908   2
  -3   8  21 697.926 237.041   2
  -3   8  22 1345.74 305.591   2
   3   8  22 1781.71 400.061   2
   3   8  23 834.627 326.445   2
   3   8  24 403.246 217.761   2
   3   8  25 426.979 214.994   2
   3   8  26 3572.57 427.348   2
  -3  -8  27 2447.90 337.771   4
   3   8  27 2852.40 361.166   2
  -3  -8  28 27.5209 117.974   4
   3   8  28-36.6687 122.984   2
  -3  -8  29-37.2445 84.7267   4
   3   9   0 366.120 386.250   1
   3   9  -1 11182.1 1667.36   1
   3   9   1 9510.23 1564.75   1
   3   9   2-345.380 343.524   1
   3   9  -2 533.506 486.106   1
   3   9   3 3625.89 1003.27   1
   3   9  -3 3167.14 917.085   1
   3   9  -4 927.401 529.092   1
   3   9   4 812.412 525.964   1
   3   9   5 11669.9 1788.80   1
  -3  -9   6 2195.77 359.787   4
   3   9   6 3264.88 1024.89   1
  -3  -9   7 15635.6 942.913   4
   3   9   7 15341.0 2080.36   1
   3  -9   8 72.8042 120.012   4
  -3  -9   8 204.032 133.495   4
   3   9   9 1188.79 663.842   1
  -3  -9   9 782.493 274.788   4
   3  -9   9 1003.90 226.986   4
   3   9  10 3135.91 1034.80   1
   3  -9  10 3343.45 419.166   4
   3   9  11 3446.23 1136.48   1
   3  -9  11 2915.81 405.884   4
   3   9  12 4077.04 1214.22   1
   3  -9  12 2862.83 391.669   4
   3   9  13 5635.39 1490.16   1
   3  -9  13 5844.12 566.775   4
   3   9  14 5744.49 1490.84   1
   3  -9  14 8530.22 689.917   4
   3  -9  15 608.335 217.622   4
   3   9  15-505.260 536.817   1
   3   9  16 121.126 159.677   2
   3  -9  17 4704.00 530.216   3
   3   9  17 4895.85 561.819   2
   3   9  18 22321.6 1174.15   2
   3   9  19 2282.82 389.675   2
   3   9  20 168.388 199.954   2
   3   9  21 625.194 244.780   2
   3   9  22 11188.5 791.844   2
   3   9  23 671.046 243.541   2
  -3  -9  24 210.963 184.008   4
   3   9  24 3.04848 147.022   2
  -3  -9  25 1700.04 300.317   4
   3   9  25 2203.07 322.117   2
   3   9  26 7289.67 513.666   2
  -3  -9  26 7101.25 548.395   4
  -3  -9  27-25.8192 113.771   4
   3   9  27-197.972 106.551   2
  -3  -9  28 618.320 132.311   4
  -3 -10   0-217.417 195.469   4
   3  10   0 367.085 370.938   1
   3 -10   0 32.7246 136.518   4
  -3 -10   1 1245.35 316.546   4
   3  10  -1 1241.84 625.655   1
   3  10   1 238.541 331.901   1
   3 -10  -1 1075.95 266.062   4
   3 -10   1 1393.56 283.076   4
  -3 -10  -1 993.156 227.095   4
   3  10  -2 6021.89 1330.59   1
   3 -10  -2 7239.05 642.830   4
   3 -10   2 5662.75 553.115   4
  -3 -10  -2 5912.17 582.074   4
  -3 -10   2 5648.90 576.676   4
   3  10   2 7177.65 1534.64   1
   3  10  -3 432.004 479.346   1
   3 -10  -3 908.588 229.790   3
   3 -10   3 985.442 250.504   4
   3 -10  -3 1160.19 266.280   4
  -3 -10  -3 1359.43 297.267   4
  -3 -10   3 908.261 243.481   4
   3  10   3 602.289 481.762   1
   3 -10  -4 4493.67 475.021   3
  -3 -10   4 4758.68 528.269   4
   3  10   4 3939.01 1065.44   1
   3  10  -4 4843.41 1241.71   1
  -3 -10  -4 4548.25 506.369   4
   3 -10   4 5010.22 520.873   4
  -3 -10   5 2207.74 381.615   4
   3 -10   5 2450.06 368.233   4
   3  10  -5 1585.40 633.549   1
  -3 -10  -5 2440.46 403.063   4
   3  10   5 2067.22 743.958   1
  -3 -10  -6 8698.15 734.754   4
   3 -10   6 9431.95 720.132   4
   3  10  -6 9016.78 1634.33   1
  -3 -10   6 8170.49 723.109   4
   3  10   6 9523.14 1732.07   1
   3  10   7 647.923 526.352   1
  -3 -10   7 1047.02 293.798   4
   3 -10   7 1220.30 296.551   4
   3  10  -7 1952.56 833.666   1
   3  10   8 396.309 605.902   1
  -3 -10   8 449.708 244.285   4
   3 -10   8 670.953 219.892   4
   3  10   9 546.000 572.333   1
   3 -10   9 639.773 248.627   4
  -3 -10   9 686.846 280.301   4
   3  10  10-483.660 722.771   1
   3 -10  10 704.644 252.715   4
  -3 -10  10-56.9915 204.715   4
   3 -10  11 7161.20 633.828   4
  -3 -10  11 7125.52 710.415   4
   3  10  11 5994.04 1510.16   1
  -3 -10  12 1119.62 286.733   4
   3 -10  12 1155.86 292.656   4
   3  10  12 1506.56 839.983   1
   3 -10  13 5107.40 548.228   4
  -3 -10  13 4402.36 578.047   4
   3 -10  14 3273.15 433.194   4
  -3 -10  14 4272.72 583.891   4
  -3 -10  15 6386.42 704.027   4
   3 -10  15 7030.36 629.050   4
   3 -10  16 450.412 198.353   3
  -3 -10  16 321.008 254.931   4
   3 -10  16 542.466 233.210   4
  -3 -10  17 250.231 283.427   4
   3 -10  17 347.916 186.230   3
  -3 -10  18 2577.29 470.741   4
   3 -10  18 2220.08 372.138   3
  -3 -10  19 4583.30 584.975   4
  -3 -10  20 110.599 231.402   4
  -3 -10  21 46.9947 235.652   4
  -3 -10  22 300.062 254.516   4
  -3 -10  23 2508.72 382.537   4
  -3 -10  24 713.819 230.707   4
  -3 -10  25 1467.27 262.476   4
  -3 -10  26 2564.92 298.788   4
  -3 -10  27 2000.68 225.715   4
   3 -11   0-92.8749 167.051   4
   3  11   0-318.452 631.040   1
  -3 -11   0-103.627 206.816   4
   3  11   1 13369.4 2042.81   1
   3 -11   1 16103.1 971.711   4
   3 -11  -1 14924.9 954.081   4
  -3 -11   1 15080.8 974.319   4
  -3 -11  -1 16719.5 1029.49   4
   3  11  -1 14622.3 2134.19   1
  -3 -11   2 126.102 180.048   4
   3 -11  -2 46.6924 140.950   3
   3 -11  -2 466.214 234.154   4
   3 -11   2 310.352 197.849   4
  -3 -11  -2 142.398 212.336   4
   3  11  -2 199.521 395.253   1
   3  11   2 957.336 856.242   1
  -3 -11  -3 1048.14 286.198   4
   3 -11  -3 1896.74 354.739   3
  -3 -11   3 1605.16 366.010   4
   3 -11   3 1703.05 336.182   4
   3  11  -3 865.894 390.245   1
   3  11   3 2214.32 884.513   1
   3  11   4 1646.09 772.443   1
   3  11  -4-409.549 446.615   1
   3 -11  -4 435.717 167.141   3
  -3 -11   4 727.550 287.433   4
   3 -11   4 761.615 263.163   4
  -3 -11  -4 715.260 291.077   4
   3  11   5 1402.10 470.870   1
  -3 -11  -5 2480.84 413.102   4
  -3 -11   5 2715.74 457.670   4
   3 -11   5 2586.98 434.636   4
   3 -11   6 516.621 228.121   4
   3  11   6 127.705 385.380   1
  -3 -11   6 331.846 235.602   4
   3  11   7 11367.9 1945.80   1
   3 -11   7 10012.4 769.130   4
  -3 -11   7 10995.5 855.636   4
   3 -11   8 1786.59 362.087   4
   3  11   8 1991.88 871.118   1
  -3 -11   8 1405.63 344.784   4
   3  11   9 16168.9 2383.52   1
  -3 -11   9 15792.1 1047.77   4
   3 -11   9 16054.4 969.030   4
  -3 -11  10 2330.47 457.359   4
   3 -11  10 2223.43 394.148   4
  -3 -11  11 27427.6 1384.33   4
   3 -11  11 27533.8 1266.67   4
   3 -11  12 874.522 227.931   4
  -3 -11  12 1031.61 355.777   4
  -3 -11  13 448.537 235.929   4
   3 -11  13 349.301 189.745   4
   3 -11  14 180.812 160.956   4
  -3 -11  14 16.5285 232.381   4
   3 -11  15 3066.99 403.472   4
   3 -11  15 2294.20 415.907   3
  -3 -11  15 2756.25 466.870   4
   3 -11  16 130.814 200.000   3
   3 -11  16 128.287 148.362   4
  -3 -11  16 210.903 247.137   4
   3 -11  17 3761.58 498.709   3
  -3 -11  17 3671.60 537.388   4
   3 -11  18-18.9354 160.029   3
  -3 -11  18-222.462 214.242   4
  -3 -11  19 4923.90 578.801   4
   3 -11  19 4067.28 437.059   3
  -3 -11  20 1546.43 324.228   4
  -3 -11  21 4361.73 501.847   4
  -3 -11  22 494.335 220.309   4
  -3 -11  23 6821.51 542.093   4
  -3 -11  24 196.231 161.693   4
  -3 -11  25 5357.14 401.252   4
   3 -12   0-29.0930 193.351   4
   3 -12   0 182.705 189.949   3
  -3 -12   0-45.5542 204.473   4
   3 -12  -1 1590.08 342.158   3
  -3 -12  -1 1073.48 314.449   4
   3 -12   1 1034.40 280.848   4
  -3 -12   1 1496.01 369.621   4
   3 -12  -1 698.950 276.826   4
   3 -12  -2 12542.1 880.644   3
  -3 -12   2 12069.2 897.172   4
   3 -12   2 14020.0 938.878   4
  -3 -12  -2 12101.5 917.758   4
   3 -12   3 3232.30 467.420   4
  -3 -12   3 2619.80 474.998   4
   3 -12  -3 2638.02 416.430   3
  -3 -12  -3 3067.12 472.061   4
   3 -12  -4 482.045 225.791   3
  -3 -12  -4-98.5283 203.483   4
   3 -12   4 56.6909 175.092   4
  -3 -12   4 565.332 306.647   4
  -3 -12   5 368.671 238.154   4
   3 -12   5 286.970 231.056   4
   3 -12   6 1604.26 364.307   4
  -3 -12   6 1146.99 329.532   4
  -3 -12   7 624.406 263.435   4
   3 -12   7 529.812 228.386   4
  -3 -12   8 923.370 349.147   4
   3 -12   8 847.314 291.254   4
   3 -12   9 8395.75 726.294   4
  -3 -12   9 8606.36 784.738   4
  -3 -12  10 2708.78 505.567   4
   3 -12  10 3670.59 496.240   4
   3 -12  11 280.156 188.541   4
  -3 -12  11 152.248 240.953   4
   3 -12  12 3146.37 411.886   4
  -3 -12  12 2991.93 481.200   4
   3 -12  13 455.363 201.894   4
   3 -12  13 192.206 219.819   3
  -3 -12  13 453.355 313.733   4
   3 -12  14 2041.99 354.401   4
   3 -12  14 1694.28 374.599   3
  -3 -12  14 2425.39 472.226   4
   3 -12  15 3249.46 420.777   4
   3 -12  15 3450.83 492.096   3
  -3 -12  15 3240.31 511.525   4
   3 -12  16 4098.47 500.039   3
   3 -12  16 4586.77 472.310   4
  -3 -12  16 4652.58 578.451   4
   3 -12  17 1998.67 350.176   3
  -3 -12  17 2043.76 398.655   4
   3 -12  18 604.186 205.524   3
  -3 -12  18 1161.56 327.573   4
   3 -12  19 286.929 153.735   3
  -3 -12  19 718.986 263.259   4
  -3 -12  20 3509.21 446.449   4
  -3 -12  21 252.645 157.546   4
  -3 -12  22 2696.46 333.468   4
  -3 -12  23 344.443 136.624   4
  -3 -12  24 242.650 113.016   4
  -3 -13   0 10.5596 194.114   4
   3 -13   0-470.995 273.416   3
   3 -13   1 9581.09 794.867   3
  -3 -13   1 9264.61 826.791   4
   3 -13   1 10553.1 833.659   4
  -3 -13  -1 9785.00 850.079   4
   3 -13  -1 9146.91 764.052   3
   3 -13   2 1583.83 375.950   3
   3 -13  -2 1448.02 326.108   3
   3 -13   2 2030.92 400.669   4
  -3 -13   2 1992.14 449.305   4
  -3 -13  -2 1989.15 440.293   4
   3 -13  -3 162.814 172.267   3
   3 -13   3 155.334 203.139   3
   3 -13   3 61.9396 179.774   4
  -3 -13  -3-113.981 243.741   4
  -3 -13   3 267.725 223.180   4
   3 -13  -4 2912.12 416.734   3
   3 -13   4 2953.67 489.085   3
  -3 -13   4 2748.00 487.722   4
   3 -13   4 3790.59 518.076   4
  -3 -13   5 6327.45 682.430   4
   3 -13   5 5770.31 655.342   3
   3 -13   5 5989.77 635.238   4
   3 -13   6 2207.98 421.803   4
  -3 -13   6 3209.36 541.007   4
  -3 -13   7 1061.12 364.663   4
   3 -13   7 712.473 261.227   4
   3 -13   8 1394.58 385.231   3
   3 -13   8 1729.53 375.803   4
  -3 -13   8 1810.22 414.766   4
   3 -13   9 19555.5 1160.81   3
   3 -13   9 20014.2 1075.23   4
  -3 -13   9 19200.8 1170.82   4
   3 -13  10 6420.04 680.434   3
  -3 -13  10 6117.77 663.786   4
   3 -13  10 6344.49 610.129   4
   3 -13  11 922.481 343.044   3
  -3 -13  11 1182.82 326.312   4
   3 -13  11 260.069 171.925   4
  -3 -13  12 803.974 323.153   4
   3 -13  12 768.095 300.356   3
   3 -13  12 971.270 261.783   4
   3 -13  13 1193.90 324.475   3
   3 -13  13 1225.08 280.592   4
  -3 -13  13 1413.26 376.985   4
  -3 -13  14 3957.53 531.486   4
   3 -13  14 3003.07 454.836   3
   3 -13  14 2944.71 390.547   4
   3 -13  15 1150.16 307.174   3
   3 -13  15 1151.14 257.425   4
  -3 -13  15 588.580 252.320   4
   3 -13  16 201.142 164.709   3
  -3 -13  16 160.111 210.942   4
  -3 -13  17 5891.14 570.834   4
   3 -13  17 5159.06 486.455   3
  -3 -13  18 3952.84 451.672   4
   3 -13  18 3778.18 384.369   3
   3 -13  19 20.2286 92.8577   3
  -3 -13  19 91.3960 136.891   4
  -3 -13  20-35.3920 133.291   4
  -3 -13  21 865.591 192.073   4
  -3 -13  22 2854.54 283.842   4
   3 -14   0 232.243 240.666   3
  -3 -14   0 68.4217 243.274   4
   3 -14  -1 5170.21 553.703   3
   3 -14   1 6468.90 631.986   3
  -3 -14   1 6103.92 702.245   4
  -3 -14  -1 6122.06 649.180   4
   3 -14  -2 7451.10 652.876   3
   3 -14   2 7944.69 726.697   3
  -3 -14   2 8892.20 795.364   4
   3 -14   3 2606.50 429.594   4
   3 -14  -3 1892.75 342.458   3
   3 -14   3 2495.28 423.876   3
  -3 -14   3 2188.65 456.702   4
  -3 -14   4 367.673 277.221   4
   3 -14   4-76.7660 201.274   3
   3 -14   4 283.493 198.426   4
   3 -14   5 6909.85 695.397   3
  -3 -14   5 7167.94 735.084   4
   3 -14   5 7195.13 669.384   4
   3 -14   6 3443.53 500.818   3
  -3 -14   6 3891.30 543.229   4
   3 -14   6 3366.90 483.272   4
  -3 -14   7 46.2371 264.954   4
   3 -14   7 313.958 259.150   3
   3 -14   7-226.469 218.063   4
   3 -14   8 1499.97 315.307   4
   3 -14   8 2095.09 396.813   3
  -3 -14   8 2444.15 451.595   4
   3 -14   9 6961.49 694.977   3
   3 -14   9 6688.99 599.880   4
  -3 -14   9 7073.30 712.717   4
   3 -14  10 4526.73 554.150   3
  -3 -14  10 4996.58 595.749   4
   3 -14  10 4301.67 492.680   4
   3 -14  11 11.1424 216.547   3
   3 -14  11-255.689 201.764   4
  -3 -14  11-108.525 219.417   4
  -3 -14  12 616.299 285.168   4
   3 -14  12 230.616 211.040   3
   3 -14  12 84.8777 158.898   4
   3 -14  13 1567.64 315.879   3
   3 -14  13 1814.69 301.254   4
  -3 -14  13 1428.52 319.865   4
  -3 -14  14 637.927 252.064   4
   3 -14  14 643.069 203.102   3
   3 -14  15 600.164 216.784   3
  -3 -14  15 629.297 260.149   4
   3 -14  16 892.461 224.484   3
  -3 -14  16 1194.69 278.099   4
  -3 -14  17 1502.14 281.130   4
   3 -14  17 1415.16 234.016   3
  -3 -14  18 2482.20 311.922   4
   3 -14  18 1999.57 243.391   3
  -3 -14  19 5988.95 430.643   4
  -3 -14  20 1071.61 183.584   4
   3 -15   0 190.168 155.382   3
   3 -15  -1 2030.40 330.920   3
   3 -15   1 2367.04 389.535   3
  -3 -15   1 2189.44 417.069   4
   3 -15  -2 7496.42 590.602   3
  -3 -15   2 7870.67 709.721   4
   3 -15   2 7632.83 648.409   3
   3 -15  -3 196.338 125.433   3
   3 -15   3-2.35848 178.131   3
  -3 -15   3 90.6889 213.131   4
   3 -15   4 101.105 173.775   3
  -3 -15   4 173.149 228.986   4
  -3 -15   5-22.8035 223.199   4
   3 -15   5 65.4458 186.755   3
  -3 -15   6 15029.5 959.710   4
   3 -15   6 15075.6 920.997   3
  -3 -15   7 473.455 269.823   4
   3 -15   7 132.048 254.459   3
   3 -15   8 1618.49 344.797   3
  -3 -15   8 1650.12 345.283   4
   3 -15   9 866.351 260.976   3
   3 -15   9 892.285 226.414   4
  -3 -15   9 1198.18 309.908   4
   3 -15  10 8216.48 651.110   3
  -3 -15  10 9019.63 708.436   4
   3 -15  10 8335.57 579.604   4
  -3 -15  11 380.750 238.248   4
   3 -15  11 432.287 213.923   3
   3 -15  11 184.081 148.462   4
   3 -15  12 3869.95 438.229   3
  -3 -15  12 4587.21 478.820   4
   3 -15  13 144.945 153.605   3
  -3 -15  13 516.121 219.505   4
  -3 -15  14 7590.18 569.512   4
   3 -15  14 7176.24 523.246   3
   3 -15  15 288.454 138.093   3
  -3 -15  15 498.275 190.276   4
   3 -15  16 1612.56 219.267   3
  -3 -15  16 1513.52 236.551   4
  -3 -15  17 895.883 162.515   3
  -3 -15  17 728.181 163.493   4
  -3 -15  18 6803.44 399.371   4
   3 -16   0-96.9624 117.305   3
   3 -16  -1 4231.32 406.390   3
   3 -16   1 5196.36 475.168   3
   3 -16   2 5777.09 511.547   3
   3 -16   3 2212.43 331.429   3
   3 -16   4 1301.76 280.117   3
  -3 -16   4 1221.03 309.048   4
   3 -16   5 1593.21 298.507   3
  -3 -16   5 1796.11 343.465   4
   3 -16   6 5194.38 489.511   3
  -3 -16   6 5728.73 524.846   4
  -3 -16   7 1260.98 286.076   4
   3 -16   7 1107.69 240.496   3
   3 -16   8 1734.53 297.281   3
  -3 -16   8 2290.95 327.705   4
  -3 -16   9 2453.25 346.327   4
   3 -16   9 2945.15 357.356   3
   3 -16  10 3864.08 398.280   3
  -3 -16  10 3634.09 394.487   4
   3 -16  11 70.2413 110.856   3
  -3 -16  11-168.952 143.066   4
   3 -16  12 867.054 194.982   3
  -3 -16  12 517.369 174.203   4
   3 -16  13 1723.72 232.651   3
  -3 -16  13 1946.34 273.089   4
   3 -16  14 622.739 142.735   3
  -3 -16  14 256.146 102.460   3
  -3 -16  14 636.880 147.184   4
   3 -17   1 3332.93 302.039   3
   3 -17   2 123.380 92.0723   3
   3 -17   3 1977.82 251.721   3
  -3 -17   3 1578.15 203.339   3
  -3 -17   4 197.562 95.5655   3
   3 -17   4 277.469 109.928   3
  -3 -17   5 4809.91 367.140   3
   3 -17   5 5382.59 409.075   3
   3 -17   6 261.895 122.804   3
  -3 -17   6 236.246 112.776   3
   3 -17   7 5686.88 404.999   3
  -3 -17   7 5176.32 378.892   3
  -3 -17   8 216.947 93.8206   3
   3 -17   8 49.6908 82.6079   3
   3 -17   9 2428.22 253.839   3
  -3 -17   9 1729.80 214.019   3
   3 -17  10 1036.26 167.963   3
  -3 -17  10 884.458 146.386   3
   4   0   2 9051.88 781.034   1
   4   0   3 29.3348 137.265   1
   4   0   4 97552.8 2680.52   1
   4   0   5-144.340 169.971   1
   4   0   6 1138.80 365.829   1
   4   0   7 42.8620 222.892   1
   4   0   8 19961.1 1489.77   1
   4   0   9 108.409 264.138   1
   4   0  10 48041.8 2599.19   1
   4   0  11 210.354 291.536   1
   4   0  12 27498.5 2199.21   1
   4   0  13-493.453 442.033   1
   4   0  14 12033.6 1629.47   1
   4   0  15 601.627 525.859   1
   4   0  16 37752.8 3144.97   1
   4   0  17-2.50178 177.651   2
   4   0  17-427.111 471.707   1
  -4   0  17 17.2822 157.483   2
   4   0  18 760.600 239.324   2
   4   0  18 867.490 594.766   1
  -4   0  18 548.102 265.731   2
   4   0  19-1.39670 158.007   2
  -4   0  19 125.678 190.321   2
   4   0  20 60760.8 4672.41   1
  -4   0  20 66609.7 2165.02   2
   4   0  20 64079.0 2080.30   2
   4   0  21 1.52120 181.221   2
   4   0  21 556.304 593.753   1
  -4   0  21 131.510 214.218   2
   4   0  22 230.332 200.950   2
  -4   0  22 406.526 279.957   2
   4   0  23-225.511 272.252   2
  -4   0  23-11.6696 253.863   2
   4   0  24 21610.0 1257.72   2
   4   0  25 16.6771 214.016   2
   4   0  26 1822.18 413.867   2
   4   0  27 64.7161 219.856   2
   4   0  28 19942.9 1064.53   2
   4   0  29 36.7063 159.638   2
   4   0  30 502.900 190.679   2
   4   0  31 101.142 126.664   2
   4  -1   1 71.0537 100.169   1
   4  -1   2 4154.06 435.206   1
   4   1   2 3872.87 577.018   1
   4   1   3 25269.1 1481.34   1
   4  -1   3 27559.8 1174.69   1
   4   1   4 37495.4 1854.14   1
   4  -1   4 39963.3 1492.97   1
   4  -1   5 15232.1 995.406   1
   4   1   5 15474.0 1238.15   1
   4  -1   6 13865.2 1011.91   1
   4   1   6 11715.7 1117.18   1
   4   1   7 1936.45 512.482   1
   4  -1   7 1553.97 369.707   1
   4  -1   8 42303.8 2080.10   1
   4   1   8 46293.3 2411.22   1
   4   1   9 1957.13 584.788   1
   4  -1   9 1863.54 520.530   1
   4  -1  10 10333.8 1194.21   1
   4   1  10 8702.90 1177.82   1
   4   1  11 2267.27 622.932   1
   4  -1  11 3559.82 786.878   1
   4  -1  12 2957.59 750.068   1
   4   1  12 4427.11 966.500   1
   4   1  13 25068.4 2265.50   1
   4  -1  13 25878.3 2210.44   1
   4   1  14 1063.58 591.370   1
   4  -1  14 1170.76 498.173   1
   4  -1  15 1095.34 552.126   1
   4   1  15 163.542 362.269   1
   4  -1  16 4299.63 1158.55   1
   4   1  16 5442.87 1244.41   1
   4  -1  17 7690.36 1468.03   1
   4   1  17 6873.50 1464.70   1
  -4  -1  17 8856.73 742.997   2
  -4   1  17 7761.72 691.551   2
   4   1  17 9000.13 734.338   2
  -4  -1  18 712.815 241.646   2
   4  -1  18 1342.42 312.357   2
   4   1  18 1283.43 338.310   2
   4  -1  18 328.359 374.601   1
   4   1  18 858.263 607.540   1
  -4   1  18 1090.13 291.885   2
   4   1  19 73.4101 204.952   2
   4  -1  19 105.857 373.372   1
   4   1  19 802.266 612.555   1
   4  -1  19 5.40966 182.889   2
  -4  -1  19 262.707 197.320   2
  -4   1  19 192.435 195.122   2
   4  -1  20 2167.48 950.065   1
   4   1  20 3759.66 543.429   2
   4   1  20 2340.52 921.166   1
   4  -1  20 4198.13 530.314   2
  -4  -1  20 3177.37 497.140   2
  -4   1  20 3579.15 557.262   2
   4  -1  21 14388.7 982.725   2
   4   1  21 13261.6 2299.33   1
  -4  -1  21 13069.6 1004.33   2
  -4   1  21 14207.7 1035.11   2
   4   1  21 13452.4 991.140   2
   4   1  22 560.873 371.739   2
   4   1  22 506.027 499.409   1
  -4  -1  22 354.506 267.801   2
  -4   1  22-23.2140 230.599   2
   4  -1  22 452.310 282.257   2
   4  -1  23 350.722 220.480   2
   4   1  23-4.85982 238.740   2
  -4   1  23 277.048 248.895   2
   4   1  24 1948.35 440.707   2
  -4   1  24 2281.87 497.724   2
   4  -1  24 2648.54 474.440   2
   4  -1  25 3568.81 519.927   2
   4   1  25 3524.56 551.150   2
   4  -1  26 740.377 285.274   2
   4   1  26 631.839 265.622   2
   4  -1  27 3651.98 488.905   2
   4   1  27 3458.77 499.247   2
   4  -1  28 4424.20 508.596   2
   4   1  28 4388.89 535.594   2
   4  -1  29 1075.54 258.716   2
   4   1  29 1252.29 312.811   2
   4  -1  30 327.567 166.025   2
   4   1  30 16.4290 158.698   2
   4   1  31-27.5482 113.149   2
   4  -1  31 24.1271 33.9891   2
   4   1  32 610.750 135.942   2
   4  -2   1 43972.2 956.727   1
   4   2   2 58605.2 2474.61   1
   4  -2   2 57826.7 1113.38   1
   4   2   3 13574.5 1207.14   1
   4  -2   3 13552.1 622.896   1
   4   2   4 56807.9 2499.14   1
   4  -2   4 57946.0 1500.02   1
   4   2   5 12.3667 190.644   1
   4  -2   5 227.686 133.357   1
   4  -2   6 2929.18 437.671   1
   4   2   6 3157.95 657.199   1
   4  -2   7 12976.9 1028.81   1
   4   2   7 10257.9 1160.24   1
   4  -2   8 84674.4 2790.70   1
   4   2   8 76272.5 3291.44   1
   4  -2   9 27764.7 1761.93   1
   4   2   9 26549.2 2015.29   1
   4  -2  10 3862.96 715.171   1
   4   2  10 2169.80 634.560   1
   4   2  11 6520.23 1132.68   1
   4  -2  11 7208.57 999.124   1
   4  -2  12 44596.3 2691.61   1
   4   2  12 42245.7 2907.35   1
   4  -2  13 2093.07 689.904   1
   4   2  13 2511.79 771.594   1
   4  -2  14 2742.73 707.590   1
   4   2  14 1988.51 748.887   1
   4  -2  15 8234.57 1372.29   1
   4   2  15 8603.42 1468.80   1
   4   2  16 38539.5 3342.04   1
   4  -2  16 40056.0 3121.95   1
   4  -2  17 3318.53 976.476   1
   4   2  17 5421.63 1376.93   1
   4   2  17 4077.74 521.794   2
  -4  -2  17 4198.26 493.258   2
  -4   2  17 4510.80 522.911   2
   4   2  18 44091.6 3834.64   1
  -4  -2  18 44927.0 1683.75   2
  -4   2  18 43892.0 1688.58   2
   4  -2  18 45609.1 1627.62   2
   4   2  18 45899.6 1722.37   2
   4  -2  19-14.3498 167.932   2
   4   2  19-308.102 272.452   2
  -4   2  19-136.866 212.047   2
  -4  -2  19-72.9049 197.693   2
   4  -2  20 8310.31 731.802   2
   4   2  20 6139.95 1534.62   1
  -4  -2  20 8299.85 769.966   2
   4   2  20 7688.92 761.218   2
  -4   2  20 8897.91 820.855   2
   4   2  21 20442.0 2901.05   1
  -4   2  21 22789.8 1319.14   2
   4   2  21 23364.9 1325.74   2
   4  -2  21 23864.0 1237.72   2
  -4   2  22 366.891 270.151   2
   4   2  22-118.315 310.511   2
   4  -2  22-125.689 172.293   2
  -4   2  23 9597.25 875.310   2
   4   2  23 8786.81 842.408   2
   4  -2  23 9527.04 787.656   2
   4   2  24 2116.98 461.028   2
  -4   2  24 1699.51 412.328   2
   4  -2  24 2357.69 425.174   2
   4   2  25 4814.28 630.460   2
   4  -2  25 5181.93 584.871   2
  -4   2  25 5098.57 650.216   2
   4  -2  26 5553.79 577.495   2
   4   2  26 5551.39 660.093   2
   4  -2  27 3302.89 426.953   2
   4   2  27 2625.22 447.153   2
   4  -2  28 1520.26 291.957   2
   4   2  28 1330.89 339.634   2
   4   2  29 3881.06 468.738   2
   4   2  30 1094.60 272.801   2
   4   2  31 7824.99 545.315   2
   4   2  32 396.149 124.260   2
   4   3   2 82684.2 3199.98   1
   4   3   3 11511.9 1205.04   1
   4   3   4 33292.6 2057.54   1
   4   3   5 2437.86 625.408   1
   4   3   6 35317.1 2263.39   1
   4  -3   7 8318.52 751.365   1
   4   3   7 6016.23 966.439   1
   4  -3   8 119734. 3141.08   1
   4   3   8 109299. 4195.93   1
   4  -3   9 17988.7 1346.29   1
   4   3   9 14360.0 1583.27   1
   4  -3  10 1244.53 356.469   1
   4   3  10 1143.27 426.021   1
   4   3  11 12943.4 1635.09   1
   4  -3  11 17118.9 1522.81   1
   4   3  12 3868.50 994.955   1
   4   3  13 10612.6 1620.32   1
   4   3  14 12727.7 1804.99   1
   4   3  15 7699.37 1500.13   1
  -4   3  16 2514.52 409.476   2
   4   3  16 1927.94 361.041   2
   4   3  17 175.169 207.712   2
   4   3  17 735.870 785.584   1
  -4   3  17 396.959 226.239   2
  -4   3  18 8844.03 784.414   2
   4   3  18 9931.54 1858.71   1
   4   3  18 8953.88 789.154   2
   4   3  19 5850.24 1476.98   1
   4   3  19 5667.48 671.888   2
  -4   3  19 3891.70 544.812   2
   4   3  20 1918.37 413.413   2
   4   3  20 1439.76 845.687   1
  -4   3  20 1469.16 366.294   2
   4   3  21 5544.58 1540.68   1
   4   3  21 4557.35 597.724   2
  -4   3  21 4947.40 620.194   2
   4   3  22 7360.35 774.318   2
  -4   3  22 7602.59 781.433   2
  -4   3  23 7051.92 764.955   2
   4   3  23 6525.51 731.038   2
   4   3  24 597.951 337.757   2
  -4   3  24-18.1192 257.948   2
   4   3  25 49.3027 259.720   2
  -4   3  25 596.674 354.347   2
   4   3  26 747.648 332.907   2
   4   3  27 3766.01 538.932   2
   4   3  28-16.5263 241.681   2
   4   3  29 85.2858 179.120   2
   4   3  30 271.249 176.541   2
   4   3  31 334.786 165.266   2
   4   3  32 1055.85 177.790   2
   4   4   2 45207.0 2553.89   1
   4   4   3 177074. 5064.51   1
   4   4   4 2556.13 695.488   1
   4   4   5 43508.8 2608.72   1
   4   4   6 3832.64 852.009   1
  -4   4   7 181589. 4756.89   1
   4   4   7 176482. 5543.24   1
  -4   4   8 993.050 422.473   1
   4   4   8 441.715 383.206   1
  -4   4   9 51722.1 2859.76   1
   4   4   9 51709.5 3171.57   1
  -4   4  10 3225.74 798.466   1
   4   4  10 3297.64 848.565   1
  -4   4  11 78122.3 3932.82   1
   4   4  11 76499.8 4091.63   1
   4   4  12 727.646 490.739   1
   4   4  13 783.502 570.059   1
   4   4  14 921.884 628.057   1
   4   4  15 68593.0 2005.89   2
   4   4  15 73087.5 4651.62   1
   4   4  16 28.3974 198.122   2
  -4   4  16-60.2058 148.035   2
   4   4  17 604.344 273.151   2
  -4   4  17 472.943 159.727   2
  -4   4  18 12584.9 930.332   2
   4   4  18 11104.0 888.430   2
   4   4  18 11654.2 2101.62   1
   4   4  19 15827.7 2512.08   1
   4   4  19 17363.4 1124.88   2
  -4   4  19 17488.0 1115.25   2
   4   4  20 10769.9 2104.59   1
  -4   4  20 10949.3 899.156   2
   4   4  20 12098.6 969.233   2
   4   4  21 1948.16 477.253   2
  -4   4  21 1209.06 352.489   2
   4   4  22-53.5881 271.209   2
  -4   4  22-53.6916 249.734   2
   4   4  23 204.730 258.187   2
  -4   4  23 665.577 338.106   2
   4   4  24 847.671 364.517   2
  -4   4  24 1302.50 360.443   2
   4   4  25 2864.65 494.348   2
   4   4  26 2017.59 417.063   2
   4   4  27 9391.58 797.382   2
   4   4  28 2596.76 441.494   2
   4   4  29 608.261 228.403   2
   4   4  30 290.399 189.908   2
   4   4  31 1717.77 248.894   2
   4   5   1 6815.55 1095.73   1
   4   5   2 3042.31 770.057   1
   4   5   3 20575.8 1872.30   1
   4   5   4 10405.6 1363.25   1
   4   5   5 5925.56 1063.26   1
   4   5   6 108.523 344.056   1
  -4   5   6-126.791 153.845   1
  -4   5   7 76916.4 3098.36   1
   4   5   7 78157.5 3917.81   1
   4   5   8-231.653 344.095   1
  -4   5   8 977.397 387.191   1
  -4   5   9 282.064 231.952   1
   4   5   9 266.328 395.904   1
  -4   5  10 2504.33 680.086   1
   4   5  10 1533.36 650.325   1
   4   5  11 9389.85 1525.67   1
  -4   5  11 10431.9 1466.20   1
   4   5  12 3036.50 811.190   1
  -4   5  12 3030.82 874.737   1
   4   5  13 1974.26 750.393   1
  -4   5  13 930.339 672.971   1
   4   5  14 1691.94 874.011   1
  -4   5  15 19038.1 1051.88   2
   4   5  15 19400.1 1089.92   2
   4   5  15 17430.8 2355.64   1
   4   5  16 341.519 219.328   2
   4   5  16-192.129 456.942   1
  -4   5  16 406.618 237.007   2
   4   5  17 858.343 311.019   2
   4   5  17 452.096 597.648   1
  -4   5  17 599.674 181.434   2
   4   5  18 815.539 286.736   2
  -4   5  18 487.605 234.607   2
  -4   5  19 21122.0 1211.62   2
   4   5  19 19125.1 1174.85   2
   4   5  19 22456.6 3051.08   1
   4   5  20 2099.80 437.134   2
   4   5  20 1858.31 953.604   1
  -4   5  20 2237.46 437.364   2
   4   5  21 1442.39 397.739   2
  -4   5  21 1604.41 373.497   2
   4   5  22 1020.72 348.788   2
  -4   5  22 1518.02 403.354   2
  -4   5  23 9984.47 844.586   2
   4   5  23 12251.8 974.855   2
   4   5  24 1858.72 430.752   2
  -4   5  24 1210.04 328.356   2
   4   5  25-121.605 250.543   2
   4   5  26 939.425 323.661   2
   4   5  27 417.944 262.051   2
   4   5  28-34.0818 200.111   2
   4   5  29 360.440 213.654   2
   4   5  30 1514.38 273.349   2
   4   5  31-15.9868 94.6752   2
   4   6   0 114249. 4744.79   1
   4   6   1 37062.9 2657.21   1
   4   6   2 6418.98 1136.68   1
   4   6   3 11775.8 1536.70   1
   4   6   4 167053. 5710.72   1
   4   6   5 15676.8 1808.91   1
   4   6   6 14294.7 1774.57   1
   4   6   7 21474.8 2214.22   1
   4   6   8 57624.8 3671.33   1
  -4   6   9-10.9232 380.502   1
   4   6   9-5.24120 381.039   1
  -4   6  10 29523.4 2357.53   1
   4   6  10 28216.6 2674.35   1
  -4   6  11 10777.7 1467.04   1
   4   6  11 9149.73 1576.53   1
  -4   6  12 50047.1 3369.17   1
   4   6  12 44297.6 3577.64   1
   4   6  13 209.363 588.377   1
  -4   6  13 98.4019 402.851   1
   4   6  13-112.537 202.633   2
  -4   6  14 20393.2 2347.83   1
   4   6  14 18372.0 1048.54   2
   4   6  14 15622.6 2259.37   1
   4   6  15 5967.60 632.865   2
   4   6  15 5936.29 1486.85   1
  -4   6  15 6283.15 592.993   2
  -4   6  16 11922.7 857.882   2
   4   6  16 11113.7 2029.42   1
   4   6  16 11495.0 885.486   2
   4   6  17 2237.91 956.834   1
   4   6  17 2132.89 400.041   2
  -4   6  17 2165.73 400.096   2
  -4   6  18 25840.3 1304.88   2
   4   6  18 24598.0 1322.58   2
   4   6  18 22284.2 2971.80   1
  -4   6  19 6752.88 701.877   2
   4   6  19 6203.00 1640.62   1
   4   6  19 6277.13 696.028   2
  -4   6  20 12407.2 926.417   2
   4   6  20 12304.4 979.548   2
   4   6  21-118.693 229.170   2
  -4   6  21-45.3451 216.429   2
  -4   6  22 7719.51 728.456   2
   4   6  22 7252.18 757.283   2
   4   6  23 18.7454 237.735   2
  -4   6  23-30.7605 206.676   2
   4   6  24 556.167 332.360   2
   4   6  25 429.958 288.629   2
   4   6  26 11468.0 839.801   2
   4   6  27 4014.68 512.292   2
   4   6  28 1266.97 287.302   2
   4   6  29 327.398 174.415   2
   4   6  30 781.143 181.106   2
   4   7   0 48958.1 3271.92   1
   4   7  -1 1349.81 636.230   1
   4   7   1 1694.04 646.640   1
   4   7   2 234.045 360.683   1
   4   7   3 3252.97 890.590   1
   4   7   4 19270.8 2089.95   1
   4   7   5 5293.60 1166.16   1
   4   7   6 1808.13 771.474   1
   4   7   7 4614.48 1094.81   1
   4   7   8 18709.9 2219.68   1
   4   7   9 549.320 620.076   1
   4   7  10 5497.07 1311.65   1
   4   7  11 7209.07 1435.30   1
   4   7  12 1581.95 322.079   2
   4   7  12 1094.20 659.927   1
   4   7  13 2467.87 890.770   1
   4   7  13 2870.57 432.941   2
   4   7  14 5606.30 598.072   2
   4   7  14 4762.01 1357.05   1
   4  -7  14 5251.96 540.999   3
   4   7  15 3704.93 506.423   2
   4   7  15 3045.64 1084.10   1
   4   7  16 1636.20 882.859   1
   4   7  16 2542.56 439.642   2
   4   7  17 2181.90 1006.02   1
   4   7  17 2955.40 476.779   2
  -4   7  17 2935.19 457.640   2
  -4   7  18 150.330 186.266   2
   4   7  18 41.3736 243.404   2
   4   7  19 496.692 323.586   2
  -4   7  19-234.504 224.895   2
   4   7  20 730.565 288.350   2
  -4   7  20 885.976 289.589   2
   4   7  21 374.889 264.474   2
  -4   7  21 368.344 223.696   2
   4   7  22 2865.05 468.737   2
   4   7  23-137.996 274.367   2
   4   7  24 83.5903 245.504   2
   4   7  25 3177.71 452.873   2
   4   7  26 272.456 225.216   2
   4   7  27-80.6753 172.960   2
   4   7  28 141.293 153.632   2
  -4  -7  29 157.899 116.595   4
   4   7  29 288.580 141.118   2
   4   8   0 7939.89 1420.16   1
   4   8   1 5472.61 1194.33   1
   4   8  -1 6547.69 1352.42   1
   4   8  -2 2053.67 900.700   1
   4   8   2 1044.67 495.260   1
   4   8   3 41043.8 3211.83   1
   4   8   4 49722.8 3573.49   1
   4   8   5 3526.57 947.176   1
   4   8   6-189.087 563.473   1
   4   8   7 24891.1 2672.82   1
   4   8   8 26930.5 2808.10   1
   4   8   9 4206.49 1154.02   1
   4   8  10 60.7232 434.057   1
   4   8  11 14729.6 2206.10   1
   4   8  12 33530.8 1385.47   2
   4   8  12 35859.2 3492.76   1
   4   8  13 354.875 539.269   1
   4   8  13 1282.94 339.231   2
   4   8  14-4.02031 166.996   2
   4  -8  14 226.481 169.042   3
   4   8  15 8243.99 739.919   2
   4  -8  15 8481.64 716.957   3
   4   8  15 6147.91 1447.30   1
   4  -8  16 8878.83 711.122   3
   4   8  16 9424.67 812.747   2
   4   8  16 7908.07 1791.76   1
   4   8  17 10720.2 849.177   2
   4   8  18 92.1414 202.183   2
   4   8  19 999.275 313.514   2
   4   8  20 34476.5 1528.63   2
   4   8  21 2218.66 404.785   2
   4   8  22 300.905 196.609   2
   4   8  23 4146.93 528.197   2
   4   8  24 8642.30 711.159   2
   4   8  25 2298.28 372.805   2
   4   8  26 2251.92 335.810   2
  -4  -8  27 363.013 180.619   4
   4   8  27 187.340 142.413   2
  -4  -8  28 5261.92 414.019   4
   4   8  28 5345.40 409.547   2
  -4  -8  29 365.345 109.614   4
   4   9   0 759.169 569.233   1
   4   9  -1 2470.74 925.215   1
   4   9   1 2477.56 776.688   1
   4   9  -2-248.058 330.353   1
   4   9   2 1015.05 632.743   1
   4   9   3 5860.46 1287.44   1
   4   9  -3 5275.35 1282.23   1
   4   9   4-62.5373 592.522   1
   4   9  -4 120.971 392.714   1
  -4  -9   4 520.689 223.148   4
  -4  -9   5 4217.25 485.716   4
   4   9   5 3949.05 1170.61   1
  -4  -9  -6 1514.15 279.228   4
  -4  -9   6 1427.01 303.485   4
   4   9   6 1366.47 636.122   1
   4   9   7 1164.88 570.725   1
  -4  -9   7 1091.53 281.853   4
   4   9   8 1542.16 770.670   1
  -4  -9   8 570.040 242.100   4
   4   9   9-49.9525 308.077   1
  -4  -9   9 592.647 228.926   4
   4   9  10 1003.29 513.590   1
  -4  -9  10 1131.77 313.256   4
   4   9  11 3708.22 1241.66   1
   4   9  12 2397.72 1086.82   1
   4   9  13 1078.44 774.363   1
   4   9  14 1703.68 335.314   2
   4  -9  14 1557.45 336.009   3
   4   9  14 1341.27 791.419   1
   4   9  15 222.394 174.423   2
   4  -9  15 555.927 240.795   3
   4   9  16 593.470 250.635   2
   4  -9  16-58.8434 145.197   3
   4   9  17 1206.50 333.969   2
   4  -9  17 1180.99 300.744   3
   4   9  18 1348.95 314.714   2
   4   9  19 2528.59 442.502   2
   4   9  20 2637.59 422.285   2
   4   9  21 622.731 237.356   2
   4   9  22 2666.83 407.606   2
   4   9  23 657.556 229.528   2
   4   9  24 4676.84 463.111   2
  -4  -9  24 4819.76 496.417   4
  -4  -9  25-0.94443 163.612   4
   4   9  25 178.719 140.576   2
  -4  -9  26 651.304 207.062   4
   4   9  26 355.675 154.705   2
  -4  -9  27-157.094 139.326   4
  -4  -9  28 2320.97 242.877   4
   4 -10   0 702.272 206.371   3
   4 -10   0 410.517 214.090   4
  -4 -10   0 559.195 207.292   4
  -4 -10   1 1218.44 302.809   4
   4 -10   1 1341.51 282.606   4
   4 -10  -1 928.075 247.516   3
   4  10   1 594.819 520.861   1
   4 -10   1 1363.61 319.121   3
   4 -10  -1 1319.72 287.182   4
  -4 -10  -1 1354.11 308.951   4
   4  10  -1 302.466 444.303   1
  -4 -10   2 21.3994 142.770   4
   4  10   2 93.7068 341.268   1
   4 -10  -2 190.707 157.905   3
   4 -10   2 258.552 185.392   4
  -4 -10  -2 470.598 210.952   4
   4  10   3-293.521 440.018   1
  -4 -10   3 357.332 149.367   4
   4 -10  -3 464.205 201.572   3
   4  10  -3 86.7553 487.388   1
  -4 -10  -3 286.110 194.533   4
   4 -10   3 770.251 255.715   4
   4 -10  -4 3271.10 424.490   3
   4 -10   4 3640.22 433.551   4
  -4 -10  -4 3085.65 451.924   4
  -4 -10   4 3799.21 482.572   4
   4  10   4 2694.62 974.412   1
   4 -10  -5 3037.08 405.528   3
  -4 -10  -5 3357.78 457.678   4
   4  10   5 4081.94 1269.38   1
   4  10  -5 3472.52 978.142   1
  -4 -10   5 3300.25 474.310   4
   4 -10   5 2735.97 389.515   4
  -4 -10  -6 1475.46 327.033   4
   4  10   6 1858.65 845.901   1
   4 -10   6 1208.28 286.496   4
   4  10  -6 1215.36 839.832   1
  -4 -10   6 770.831 217.165   4
   4  10  -7 18382.0 2471.49   1
   4  10   7 12940.6 2143.57   1
  -4 -10   7 14933.1 967.274   4
   4  10   8 4792.59 1293.20   1
  -4 -10   8 4786.31 583.929   4
   4  10   9 6693.18 1555.16   1
  -4 -10   9 6237.93 661.400   4
   4  10  10 3048.15 1084.04   1
  -4 -10  10 3068.72 484.702   4
   4  10  11-480.923 546.402   1
  -4 -10  11 312.526 244.186   4
   4 -10  12 472.968 213.672   3
  -4 -10  12 346.494 258.307   4
   4 -10  13 5938.81 630.931   3
  -4 -10  13 6403.86 693.225   4
   4 -10  14 1922.12 388.952   3
  -4 -10  14 1766.85 405.630   4
   4 -10  15 83.4415 189.878   3
  -4 -10  15 227.696 308.837   4
   4 -10  16 2010.30 375.532   3
  -4 -10  16 2266.31 484.691   4
   4 -10  17 3190.77 442.474   3
  -4 -10  17 3254.32 506.260   4
   4 -10  18 505.628 191.944   3
  -4 -10  18 898.135 340.153   4
  -4 -10  19 3769.56 540.205   4
   4  10  20 8070.13 636.670   2
  -4 -10  20 7813.36 712.232   4
   4  10  21 5283.32 506.223   2
  -4 -10  21 4967.78 561.188   4
  -4 -10  22 193.416 193.979   4
   4  10  22 637.279 198.395   2
  -4 -10  23 7587.31 624.630   4
  -4 -10  24 4832.20 465.446   4
  -4 -10  25 1513.44 244.062   4
  -4 -10  26 722.052 168.369   4
   4  11   0 428.277 366.444   1
   4 -11   0 951.559 307.559   3
  -4 -11   0 625.038 256.782   4
   4 -11   0 948.618 277.497   4
  -4 -11  -1 105.150 154.300   4
   4 -11  -1 37.5753 185.348   3
   4 -11   1 244.702 198.556   3
   4  11  -1 469.720 485.496   1
   4 -11   1-120.318 160.310   4
  -4 -11   1-272.360 267.911   4
   4 -11  -2 763.366 224.431   3
  -4 -11   2 190.034 193.336   4
   4 -11   2 616.269 290.109   3
   4 -11   2 301.791 200.475   4
  -4 -11  -2 722.613 263.656   4
   4 -11   3 2943.15 434.490   4
  -4 -11  -3 3340.85 487.742   4
  -4 -11   3 3137.15 467.124   4
   4 -11  -3 2481.18 404.543   3
   4 -11   3 3147.17 466.645   3
   4  11   3 2051.00 879.331   1
   4  11  -3 3350.74 1058.54   1
   4  11  -4 7685.31 1705.65   1
   4 -11  -4 6660.35 610.982   3
   4 -11   4 6183.82 644.481   3
  -4 -11  -4 5795.91 616.400   4
   4 -11   4 5793.70 583.275   4
  -4 -11   4 7402.51 710.811   4
   4  11   4 6806.79 1487.23   1
   4 -11  -5-188.190 163.368   3
  -4 -11  -5-79.5690 197.401   4
   4 -11   5-146.854 163.465   4
  -4 -11   5-63.5808 191.002   4
   4  11  -6 685.774 569.171   1
   4  11   6 598.868 528.878   1
   4 -11   6 420.779 215.268   4
  -4 -11   6 25.6904 200.035   4
   4  11  -7 5088.68 1337.59   1
   4 -11   7 5624.32 568.270   4
  -4 -11   7 5501.04 623.452   4
  -4 -11   8 264.462 195.229   4
   4  11   8-190.853 407.597   1
   4 -11   8 412.231 223.454   4
   4  11   9 3650.95 1321.26   1
  -4 -11   9 285.517 235.366   4
  -4 -11  10 930.971 301.557   4
   4 -11  10 715.356 292.480   3
   4 -11  11 4285.57 572.981   3
  -4 -11  11 4166.43 584.596   4
   4 -11  12 2238.78 437.247   3
  -4 -11  12 2046.20 437.417   4
   4 -11  13 3852.20 528.627   3
  -4 -11  13 4028.11 579.806   4
   4 -11  14-134.935 233.031   3
  -4 -11  14 172.148 231.121   4
   4 -11  15 763.543 291.803   3
  -4 -11  15 353.475 318.269   4
  -4 -11  16 639.837 289.519   4
   4 -11  16 189.364 222.174   3
   4 -11  17 5619.33 561.256   3
  -4 -11  17 6546.56 665.187   4
   4 -11  18 20.8462 134.231   3
  -4 -11  18-160.592 285.824   4
  -4 -11  19 3429.89 496.489   4
  -4 -11  20 579.581 248.341   4
  -4 -11  21 7036.96 601.865   4
  -4 -11  22 19.0866 176.592   4
  -4 -11  23 978.634 238.415   4
  -4 -11  24 71.3317 107.725   4
  -4 -11  25 508.794 141.578   4
   4 -12   0 2314.85 428.349   3
  -4 -12   0 3259.87 505.627   4
   4 -12  -1 14244.3 943.579   3
   4 -12   1 12956.4 923.584   3
  -4 -12  -1 14314.1 989.815   4
  -4 -12   1 13461.3 955.363   4
   4 -12   1 14743.6 948.014   4
   4  12   1 12511.1 2094.35   1
   4 -12  -2 3998.70 512.924   3
   4 -12   2 3932.75 514.268   4
   4 -12   2 3717.57 506.802   3
  -4 -12  -2 4153.17 529.712   4
  -4 -12   2 3772.70 528.948   4
   4  12   3 8672.13 1785.64   1
   4 -12  -3 8946.20 726.787   3
   4 -12   3 9111.26 795.897   3
  -4 -12  -3 8650.90 774.350   4
   4 -12   3 9171.09 744.773   4
  -4 -12   3 9354.62 823.504   4
   4 -12  -4 724.983 233.673   3
   4 -12   4 927.171 314.297   3
  -4 -12  -4 502.071 261.504   4
   4 -12   4 1163.78 312.268   4
  -4 -12   4 924.249 317.491   4
   4 -12  -5 6572.16 614.704   3
   4 -12   5 7107.31 724.540   3
   4 -12   5 7305.29 666.955   4
  -4 -12   5 7305.55 748.060   4
   4 -12   6 668.792 279.640   3
   4 -12   6 343.335 230.544   4
  -4 -12   6 733.725 319.952   4
   4 -12   7 23429.7 1275.29   3
   4 -12   7 22445.3 1139.38   4
  -4 -12   7 21523.8 1236.22   4
   4 -12   8 3925.11 567.513   3
   4 -12   8 2961.67 432.533   4
  -4 -12   8 3855.25 544.798   4
   4 -12   9 22768.3 1260.83   3
   4 -12   9 23947.0 1157.44   4
  -4 -12   9 23897.3 1287.10   4
  -4 -12  10 2361.89 454.985   4
   4 -12  10 2291.43 457.066   3
   4 -12  11 653.592 289.256   3
  -4 -12  11 874.631 343.127   4
   4 -12  12 2888.84 469.529   3
  -4 -12  12 2755.60 469.708   4
  -4 -12  13 1407.97 369.900   4
   4 -12  13 1634.66 354.822   3
  -4 -12  14 605.864 304.513   4
   4 -12  14 684.534 243.889   3
   4 -12  15 844.151 283.198   3
  -4 -12  15 1003.97 355.582   4
   4 -12  16 191.053 165.896   3
  -4 -12  16 852.607 303.018   4
   4 -12  17 1375.70 278.386   3
  -4 -12  17 2178.88 401.278   4
   4 -12  18 2617.89 342.962   3
  -4 -12  18 4129.76 502.544   4
   4 -12  19 5533.18 445.933   3
  -4 -12  19 6491.03 585.096   4
  -4 -12  20 2814.77 381.796   4
  -4 -12  21 1257.89 255.527   4
  -4 -12  22 802.679 205.940   4
  -4 -12  23 1067.67 188.602   4
  -4 -12  24 973.886 157.320   4
   4 -13   0 140.832 255.320   3
  -4 -13   0 376.140 250.894   4
   4 -13  -1 732.523 245.854   3
   4 -13   1 942.727 335.878   3
  -4 -13  -1 262.935 254.675   4
  -4 -13   1 448.266 285.664   4
   4 -13  -2 774.413 231.410   3
   4 -13   2 1133.46 330.103   3
  -4 -13   2 1683.35 428.139   4
  -4 -13  -2 669.208 298.947   4
   4 -13   3 5624.41 654.221   3
   4 -13   3 6128.93 633.910   4
  -4 -13  -3 5427.19 654.096   4
  -4 -13   3 5724.16 656.075   4
   4 -13  -3 5915.27 598.762   3
  -4 -13   4 104.972 243.330   4
   4 -13  -4 68.5512 181.663   3
   4 -13   4 101.138 214.439   3
   4 -13   4 2.55274 173.115   4
   4 -13   5 508.849 311.347   3
   4 -13   5 5.00577 176.852   4
  -4 -13   5 676.790 316.936   4
   4 -13   6 3081.64 491.889   3
   4 -13   6 2576.19 414.007   4
  -4 -13   6 3442.82 544.172   4
   4 -13   7 396.137 263.266   3
   4 -13   7 455.061 249.876   4
  -4 -13   7 325.706 271.564   4
   4 -13   8 93.5511 273.195   3
   4 -13   8 136.355 153.145   4
  -4 -13   8 53.3907 276.409   4
   4 -13   9 343.163 288.809   3
   4 -13   9 329.615 198.350   4
  -4 -13   9 550.084 310.383   4
  -4 -13  10 1235.02 383.509   4
   4 -13  10 1479.62 376.374   3
   4 -13  11 5386.63 616.126   3
  -4 -13  11 5234.73 606.406   4
   4 -13  12 1923.34 380.821   3
  -4 -13  12 2014.72 402.384   4
   4 -13  13 331.968 238.997   3
  -4 -13  13 264.314 246.084   4
  -4 -13  14 148.379 203.425   4
   4 -13  14 155.509 188.313   3
   4 -13  15 2100.74 345.839   3
  -4 -13  15 2015.21 368.067   4
   4 -13  16 118.658 157.290   3
  -4 -13  16 272.953 230.059   4
   4 -13  17 24.1422 114.190   3
  -4 -13  17 168.407 177.734   4
   4 -13  18 539.938 156.351   3
  -4 -13  18 505.785 219.836   4
   4 -13  19 62.4869 45.4127   3
  -4 -13  19 1493.28 265.799   4
  -4 -13  20 26.2025 133.066   4
  -4 -13  21-255.857 143.623   4
  -4 -13  22 658.511 138.942   4
  -4 -14   0 27043.8 1329.92   4
   4 -14   0 25382.8 1223.70   3
   4 -14  -1 3902.28 483.240   3
   4 -14   1 4094.82 522.486   3
  -4 -14   1 4705.18 596.214   4
  -4 -14  -1 3816.48 524.201   4
   4 -14  -2 204.481 180.984   3
   4 -14   2 156.640 197.207   3
  -4 -14   2 160.782 263.641   4
   4 -14  -3 13828.7 846.243   3
   4 -14   3 12734.0 893.950   3
  -4 -14   3 14316.7 984.925   4
  -4 -14   4 10130.2 826.358   4
   4 -14  -4 8874.75 658.523   3
   4 -14   4 10544.3 824.797   3
   4 -14   5 62.7583 199.718   3
  -4 -14   5 755.313 312.253   4
   4 -14   6 897.532 309.475   3
  -4 -14   6 983.889 285.273   4
   4 -14   7 9998.75 796.681   3
   4 -14   7 10464.3 727.291   4
  -4 -14   7 11619.0 868.951   4
   4 -14   8 9278.16 782.774   3
   4 -14   8 9818.18 673.725   4
  -4 -14   8 10214.2 811.788   4
   4 -14   9 1418.75 344.871   3
  -4 -14   9 1839.64 405.649   4
   4 -14   9 1090.64 243.831   4
   4 -14  10 274.024 252.613   3
  -4 -14  10-124.399 219.790   4
   4 -14  11 6713.98 632.030   3
  -4 -14  11 7832.33 686.721   4
  -4 -14  12 10016.0 752.217   4
   4 -14  12 8310.47 675.094   3
  -4 -14  13 594.637 245.160   4
   4 -14  13 111.435 162.618   3
   4 -14  14 4665.03 467.508   3
  -4 -14  14 5453.16 529.236   4
   4 -14  15 1665.55 284.540   3
  -4 -14  15 2365.42 350.902   4
   4 -14  16 5607.81 452.134   3
  -4 -14  16 5951.71 512.860   4
   4 -14  17 3773.64 349.505   3
  -4 -14  17 4172.48 415.920   4
   4 -14  18 1634.94 201.638   3
  -4 -14  18 2003.53 276.714   4
  -4 -14  19 2082.70 255.985   4
  -4 -14  20 1365.89 187.891   4
   4 -15   0 5762.60 554.349   3
   4 -15  -1 406.362 154.036   3
   4 -15   1 255.829 177.416   3
  -4 -15   1 140.319 202.584   4
   4 -15  -2 207.956 141.484   3
   4 -15   2 397.832 222.480   3
  -4 -15   2 197.717 208.746   4
   4 -15  -3 51.1482 121.326   3
   4 -15   3 88.0389 183.479   3
  -4 -15   3 1.21979 213.693   4
   4 -15   4 7890.26 663.556   3
  -4 -15   4 8860.63 723.641   4
   4 -15   5-122.614 199.149   3
  -4 -15   5-95.3849 201.845   4
   4 -15   6 33.7513 196.808   3
  -4 -15   6 222.479 207.375   4
   4 -15   7-88.5127 196.386   3
  -4 -15   7 145.339 214.172   4
   4 -15   8 8245.47 665.118   3
  -4 -15   8 7670.37 647.035   4
   4 -15   9 555.066 227.242   3
  -4 -15   9 245.835 179.350   4
   4 -15  10 864.256 251.769   3
  -4 -15  10 908.567 229.438   4
  -4 -15  11 1115.74 277.307   4
   4 -15  11 381.008 176.619   3
   4 -15  12 6365.02 525.504   3
  -4 -15  12 6710.04 555.244   4
   4 -15  13 171.605 135.814   3
  -4 -15  13 80.5589 132.960   4
   4 -15  14 4191.99 384.818   3
  -4 -15  14 4071.20 393.933   4
  -4 -15  15 22.0946 123.448   4
   4 -15  15 28.0058 97.3727   3
   4 -15  16 1263.50 186.881   3
  -4 -15  16 1034.07 193.363   4
  -4 -15  17 173.243 109.199   4
   4 -16   0 12941.8 694.175   3
   4 -16   1 4613.86 439.754   3
   4 -16  -1 4003.71 386.263   3
   4 -16  -2-147.723 125.719   3
   4 -16   2 205.235 192.196   3
   4 -16   3 3609.03 403.518   3
   4 -16   4 7637.37 571.049   3
  -4 -16   5 2224.04 343.764   4
   4 -16   5 1899.16 308.938   3
   4 -16   6 690.027 216.000   3
  -4 -16   6 496.418 191.931   4
   4 -16   7 2386.34 333.913   3
  -4 -16   7 3028.76 377.059   4
   4 -16   8 5890.72 483.248   3
  -4 -16   8 5402.58 472.525   4
   4 -16   9 656.776 194.907   3
  -4 -16   9 560.325 184.587   4
   4 -16  10 1310.14 228.599   3
  -4 -16  10 1371.61 246.421   4
   4 -16  11 2351.48 286.526   3
  -4 -16  11 2775.88 320.629   4
   4 -16  12 6497.51 436.720   3
  -4 -16  12 6553.88 451.652   4
   4 -16  13 167.305 104.326   3
  -4 -16  13 176.835 100.796   4
   4 -17   1 2257.66 242.592   3
   4 -17   2 191.535 101.790   3
   4 -17   3 2332.16 261.888   3
   4 -17   4 139.617 78.5472   3
   4 -17   5 26.1891 91.3935   3
  -4 -17   5 180.536 100.543   3
   4 -17   6 101.334 81.9338   3
  -4 -17   6 290.704 108.436   3
  -4 -17   7 3834.42 299.878   3
   4 -17   7 5050.20 361.618   3
   4 -17   8 244.703 91.2606   3
   5   0   2 146686. 3477.49   1
   5   0   3 79.7100 157.216   1
   5   0   4 65572.3 2405.17   1
   5   0   5-20.6374 181.039   1
   5   0   6 135571. 3725.99   1
   5   0   7 182.157 226.862   1
   5   0   8 52885.0 2532.48   1
   5   0   9-58.3100 214.600   1
   5   0  10 53465.0 2841.23   1
   5   0  11-46.4213 200.504   1
   5   0  12 53713.0 3131.54   1
   5   0  13-146.137 331.663   1
   5   0  14 37665.6 2912.21   1
   5   0  15 37.4069 279.673   1
   5   0  16 8823.26 1521.01   1
  -5   0  16 7107.63 661.958   2
  -5   0  17-36.8450 249.202   2
   5   0  17-39.4654 157.395   2
   5   0  17 262.322 549.119   1
   5   0  18 36182.9 3396.41   1
  -5   0  18 34950.4 1545.55   2
   5   0  18 40243.3 1597.10   2
   5   0  19 105.241 178.625   2
   5   0  19 111.414 404.807   1
  -5   0  19 46.5849 210.171   2
   5   0  20 7294.25 1645.27   1
   5   0  20 7247.85 724.088   2
   5   0  21 44.6388 225.248   2
   5   0  21-567.398 495.190   1
   5   0  22 15862.5 1072.46   2
   5   0  23 91.9149 209.234   2
   5   0  24 260.333 260.945   2
   5   0  25 77.6481 196.995   2
   5   0  26 17973.2 1077.28   2
   5   0  27-97.4829 205.681   2
   5   0  28 267.410 211.407   2
   5   0  29 13.6291 162.478   2
   5   0  30 10011.3 614.661   2
   5   0  31-434.124 130.923   2
   5  -1   1 551.087 217.607   1
   5  -1   2 6295.30 612.944   1
   5   1   2 5566.84 775.895   1
   5   1   3 11283.6 1068.32   1
   5  -1   3 11282.4 857.170   1
   5   1   4 7157.34 896.224   1
   5  -1   4 7779.47 738.712   1
   5  -1   5 16715.0 1132.72   1
   5   1   5 17794.6 1418.63   1
   5  -1   6 486.471 246.106   1
   5   1   6 68.3449 195.516   1
   5   1   7 2928.67 649.344   1
   5  -1   7 2968.33 560.456   1
   5   1   8 35.9645 305.495   1
   5  -1   8 265.340 262.131   1
   5   1   9 5178.68 906.289   1
   5  -1   9 6600.74 897.405   1
   5   1  10 2243.03 631.544   1
   5  -1  10 2441.70 654.577   1
   5  -1  11 3837.84 844.196   1
   5   1  11 4370.65 911.897   1
   5  -1  12 128.411 260.153   1
   5   1  12 97.7811 269.328   1
   5   1  13 30789.5 2564.23   1
   5  -1  13 31571.6 2464.59   1
   5   1  14 14459.3 1839.66   1
   5  -1  14 15601.1 1808.85   1
   5  -1  15 10802.6 1597.81   1
   5   1  15 7828.95 1446.39   1
  -5   1  16 18713.3 1076.09   2
   5  -1  16 19820.5 2286.58   1
   5   1  16 19464.5 1067.67   2
   5   1  16 19582.3 2388.34   1
   5  -1  17 5399.04 1181.85   1
  -5   1  17 4659.42 543.997   2
   5   1  17 5974.52 1358.22   1
   5  -1  17 5959.94 591.474   2
   5   1  17 5543.61 600.679   2
   5  -1  18 1750.81 345.402   2
   5  -1  18 1845.24 803.666   1
   5   1  18 1834.44 379.231   2
   5   1  18 1370.94 706.510   1
  -5   1  18 1766.12 352.294   2
   5  -1  19 2085.51 397.438   2
   5   1  19 2464.94 419.920   2
   5   1  19 2227.87 948.696   1
  -5   1  19 2160.54 424.372   2
   5  -1  20 254.930 170.355   2
   5   1  20 191.458 241.686   2
   5   1  20-427.222 558.268   1
  -5   1  20 176.420 225.776   2
   5  -1  21 110.988 187.827   2
   5   1  21 84.1332 264.773   2
   5   1  21-501.535 587.542   1
   5  -1  22 1337.02 322.490   2
   5   1  22 1165.73 353.490   2
   5  -1  23 10187.8 853.225   2
   5   1  23 9113.92 835.260   2
   5  -1  24 8261.64 745.028   2
   5   1  24 7840.58 774.137   2
   5   1  25 28.8252 235.703   2
   5  -1  25 654.851 277.373   2
   5  -1  26 130.807 240.110   2
   5   1  26 134.564 226.530   2
   5  -1  27 427.212 245.828   2
   5   1  27 625.599 260.579   2
   5  -1  28 64.3180 141.718   2
   5   1  28 203.319 169.519   2
   5  -1  29 39.5108 137.874   2
   5   1  29-37.0000 158.432   2
   5  -1  30 50.5339 39.4872   2
   5   1  30 151.404 139.363   2
   5   1  31 825.385 182.015   2
   5  -2   0 125.633 82.4198   1
   5  -2   1 31373.8 1044.61   1
   5   2   2 85742.3 3259.47   1
   5  -2   2 85961.9 1718.67   1
   5   2   3 36676.7 2136.82   1
   5  -2   3 39100.6 1197.80   1
   5  -2   4 3033.81 382.265   1
   5   2   4 2504.63 616.608   1
   5   2   5 1137.57 449.782   1
   5  -2   5 1621.06 327.226   1
   5  -2   6 71178.4 2170.87   1
   5   2   6 65125.3 3018.27   1
   5   2   7 4893.00 874.111   1
   5  -2   7 5798.54 704.479   1
   5   2   8 45119.0 2658.34   1
   5  -2   8 48673.7 2143.44   1
   5   2   9 3872.82 863.679   1
   5  -2   9 5397.98 760.507   1
   5  -2  10 83979.0 3280.58   1
   5   2  10 79331.6 3804.04   1
   5   2  11 7846.78 1204.19   1
   5  -2  11 7588.37 1041.21   1
   5  -2  12 762.034 376.719   1
   5   2  12 1525.73 498.741   1
   5  -2  13 7048.41 1137.72   1
   5   2  13 8392.15 1424.74   1
   5   2  14 13930.2 1872.42   1
   5  -2  14 15793.5 1775.09   1
   5  -2  15 6255.74 1151.10   1
   5   2  15 7291.57 1398.17   1
  -5   2  16 14650.8 963.311   2
   5   2  16 15213.1 970.426   2
   5   2  16 15774.1 2179.48   1
   5  -2  17 1863.15 353.742   2
   5   2  17 1547.04 353.392   2
  -5   2  17 1427.90 323.388   2
   5   2  18 2611.96 447.418   2
   5   2  18 4343.73 1299.75   1
   5  -2  18 3946.70 498.902   2
  -5   2  18 3227.47 500.325   2
   5   2  19 23263.0 1276.22   2
  -5   2  19 22536.0 1282.09   2
   5  -2  19 22806.4 1188.55   2
   5   2  19 22083.7 2840.05   1
   5   2  20 16174.1 2550.02   1
  -5   2  20 17969.7 1167.91   2
   5  -2  20 17711.0 1064.09   2
   5   2  20 18994.2 1188.53   2
   5   2  21 9056.38 1915.50   1
  -5   2  21 7954.03 792.625   2
   5  -2  21 8029.71 741.497   2
   5   2  21 7779.02 800.592   2
   5  -2  22 1225.89 296.855   2
   5   2  22 1052.95 315.474   2
   5  -2  23 8478.57 746.293   2
   5   2  23 8154.45 812.958   2
   5   2  24 2733.52 491.496   2
   5  -2  24 3045.34 451.258   2
   5  -2  25 8537.85 696.519   2
   5   2  25 9171.17 836.253   2
   5   2  26 4094.34 561.352   2
   5  -2  26 3371.79 432.293   2
   5   2  27 4608.84 564.876   2
   5  -2  27 3962.73 455.009   2
   5   2  28 788.726 282.251   2
   5   2  29 7511.25 615.702   2
   5   2  30 144.209 170.610   2
   5   2  31 1923.80 254.525   2
   5   3   2 26651.5 1961.62   1
   5   3   3 116010. 4113.71   1
   5   3   4 28314.6 2036.26   1
   5   3   5 375.749 351.802   1
   5   3   6 4281.37 879.041   1
   5   3   7-206.239 254.024   1
   5   3   8 3083.14 747.143   1
   5   3   9 11237.6 1452.56   1
   5   3  10 356.282 428.212   1
   5   3  11 9413.94 1443.44   1
   5   3  12 19707.2 2157.05   1
   5   3  13 549.102 333.777   1
   5   3  14 7276.19 1404.17   1
   5   3  15 110.242 147.946   2
  -5   3  15 29.7107 192.022   2
   5   3  15 289.839 439.563   1
  -5   3  16 18450.8 1068.29   2
   5   3  16 17866.9 1064.93   2
   5   3  16 16229.1 2277.56   1
  -5   3  17 529.278 200.897   2
   5   3  17 850.547 292.505   2
   5   3  17 1404.56 724.602   1
  -5   3  18 369.955 190.651   2
   5   3  18 487.814 265.973   2
   5   3  18 931.612 651.873   1
  -5   3  19 15280.0 1047.25   2
   5   3  19 15843.9 2473.59   1
   5   3  19 15503.9 1075.18   2
   5   3  20 1205.56 382.959   2
  -5   3  20 1078.98 358.161   2
   5   3  21 886.505 336.725   2
  -5   3  21 607.282 290.260   2
   5   3  22 3104.18 522.251   2
   5   3  23 192.734 241.532   2
   5   3  24 1447.47 413.770   2
   5   3  25 622.917 312.368   2
   5   3  26 2247.34 466.904   2
   5   3  27 530.805 293.745   2
   5   3  28 13.0441 194.404   2
   5   3  29 1273.53 284.034   2
   5   3  30 1085.68 239.202   2
   5   3  31 38.1871 101.242   2
   5   4   1 106858. 4247.35   1
   5   4   2 12881.8 1450.11   1
   5   4   3 97330.0 4019.43   1
   5   4   4-102.754 472.045   1
   5   4   5 71563.2 3535.97   1
   5   4   6 38897.3 2689.87   1
   5   4   7 19853.7 1949.84   1
   5   4   8 13726.7 1698.48   1
   5   4   9 189491. 6387.97   1
   5   4  10 1394.41 685.101   1
   5   4  11 16671.0 2004.34   1
   5   4  12 739.825 412.999   1
   5   4  13 88985.0 4904.17   1
   5   4  14 899.657 249.507   2
   5   4  14 253.085 548.407   1
  -5   4  15 4632.20 532.083   2
   5   4  15 4418.40 540.088   2
   5   4  15 4451.70 1273.61   1
   5   4  16 4021.68 547.854   2
  -5   4  16 4606.75 542.990   2
   5   4  16 4499.24 1359.62   1
  -5   4  17 43081.9 1690.16   2
   5   4  17 40989.5 1676.20   2
   5   4  17 44186.4 3973.42   1
  -5   4  18 7027.90 706.802   2
   5   4  18 6876.49 1674.95   1
   5   4  18 6221.93 696.161   2
   5   4  19 4543.05 603.439   2
  -5   4  19 5002.80 629.683   2
  -5   4  20 4957.12 616.546   2
   5   4  20 3898.74 584.394   2
   5   4  20 5218.58 1673.64   1
  -5   4  21 22604.3 1302.81   2
   5   4  21 22520.6 1319.85   2
   5   4  22 5220.30 674.294   2
   5   4  23 1724.03 416.923   2
   5   4  24 662.262 343.436   2
   5   4  25 10366.7 870.003   2
   5   4  26 765.997 306.784   2
   5   4  27 124.266 241.318   2
   5   4  28-231.618 229.005   2
   5   4  29 4741.17 468.540   2
   5   4  30 1433.01 251.350   2
   5   4  31 48.5318 82.9486   2
   5   5   1 141.154 328.582   1
   5   5   2 427.938 420.430   1
   5   5   3 1369.84 545.547   1
   5   5   4-12.6112 402.280   1
   5   5   5 6983.82 1206.63   1
   5   5   6 14272.0 1741.76   1
   5   5   7 3411.92 863.126   1
   5   5   8 2542.56 866.215   1
   5   5   9 5170.97 1127.89   1
   5   5  10 657.731 388.155   1
   5   5  11 2819.70 888.076   1
   5   5  12 17545.6 2220.02   1
   5   5  13 6318.50 1419.17   1
   5   5  13 7655.35 679.120   2
  -5   5  14 5933.31 582.492   2
   5   5  14 5435.52 587.526   2
   5   5  14 5710.46 1417.25   1
   5   5  15 2958.75 471.691   2
  -5   5  15 2290.64 380.597   2
   5   5  15 3341.02 1082.29   1
  -5   5  16 217.066 202.648   2
   5   5  16 755.872 350.534   1
   5   5  17 2343.39 470.008   2
  -5   5  17 1880.30 386.626   2
   5   5  17 2744.91 1016.22   1
   5   5  18 3629.25 557.866   2
   5   5  18 4070.85 1340.44   1
  -5   5  18 3731.86 531.021   2
  -5   5  19 10908.1 888.631   2
   5   5  19 11360.6 2264.85   1
   5   5  19 9779.59 871.138   2
   5   5  20 212.561 255.862   2
   5   5  21 987.069 366.343   2
   5   5  22 531.328 266.394   2
   5   5  23 727.836 292.382   2
   5   5  24 1271.97 389.029   2
   5   5  25 687.770 321.974   2
   5   5  26-154.485 250.216   2
   5   5  27 2291.84 404.378   2
   5   5  28 582.573 244.743   2
   5   5  29 671.434 228.759   2
   5   5  30 1697.71 262.382   2
   5   6   0-57.2164 366.581   1
   5   6   1-56.1661 465.775   1
   5   6   2 260204. 7525.04   1
   5   6   3 8851.96 1384.77   1
   5   6   4 31669.1 2667.55   1
   5   6   5 25772.6 2447.00   1
   5   6   6 36651.0 2979.70   1
   5   6   7 7587.71 1387.10   1
   5   6   8 27843.3 2692.98   1
   5   6   9 7037.04 1356.65   1
   5   6  10 58632.1 4032.63   1
   5   6  11 7450.40 1455.56   1
   5   6  12 12895.9 869.214   2
   5   6  12 13286.6 1995.09   1
   5   6  13 13646.8 917.172   2
   5   6  13 14786.6 2196.24   1
   5   6  14 16031.8 1017.82   2
   5   6  14 12486.8 2031.02   1
   5   6  15 4188.55 551.651   2
  -5   6  15 3832.36 489.717   2
   5   6  15 3579.26 1152.92   1
  -5   6  16 12155.9 881.198   2
   5   6  16 12120.8 931.025   2
   5   6  16 11979.6 2174.22   1
   5   6  17 5183.30 656.362   2
   5   6  17 5014.12 1441.12   1
   5   6  18 10166.0 2056.48   1
   5   6  18 11110.4 916.733   2
   5   6  19-285.624 276.460   2
   5   6  20 13103.8 1023.92   2
   5   6  21 3905.20 590.023   2
   5   6  22 971.564 337.725   2
   5   6  23 122.589 227.290   2
   5   6  24 8494.79 772.517   2
   5   6  25 2861.71 477.080   2
   5   6  26 2404.76 401.328   2
   5   6  27 1092.18 286.820   2
   5   6  28 4753.36 480.162   2
   5   6  29 3919.37 387.018   2
   5   6  30 260.615 120.427   2
   5   7   0-69.3940 392.152   1
   5   7   1 13541.6 1841.95   1
   5   7  -1 13844.3 1872.83   1
   5   7   2 15299.7 1941.40   1
   5   7   3 19605.0 2199.23   1
   5   7   4-152.212 314.962   1
   5   7   5 8443.62 1443.31   1
   5   7   6 347.129 441.531   1
   5   7   7 4723.90 1189.55   1
   5   7   8 1886.40 790.924   1
   5   7   9 3012.47 1074.50   1
   5   7  10 364.979 466.403   1
   5  -7  10 242.010 170.042   3
   5   7  11 1659.44 808.491   1
   5  -7  11 1158.98 290.218   3
   5   7  11 906.976 292.832   2
   5  -7  12 4455.57 501.048   3
   5   7  12 3931.97 1213.06   1
   5   7  12 4952.43 564.395   2
   5  -7  13 17174.5 968.277   3
   5   7  13 17571.8 1065.79   2
   5   7  13 17931.3 2508.57   1
   5  -7  14 7135.73 626.496   3
   5   7  14 7306.46 709.364   2
   5   7  14 6155.49 1494.47   1
   5   7  15 3780.00 544.434   2
   5   7  15 3114.57 1077.03   1
   5   7  16 1239.66 319.438   2
   5   7  16 678.715 648.069   1
   5   7  17 4729.31 595.800   2
   5   7  17 3128.65 1228.31   1
   5   7  18 544.078 196.208   2
   5   7  19 192.056 233.767   2
   5   7  20 309.491 252.331   2
   5   7  21 435.391 284.596   2
   5   7  22 4601.20 608.234   2
   5   7  23 4976.11 614.682   2
   5   7  24 197.078 266.980   2
   5   7  25 255.821 177.854   2
   5   7  26 3598.15 449.020   2
   5   7  27 458.029 199.760   2
   5   7  28 227.395 145.761   2
  -5  -7  29-169.950 92.2073   4
   5   7  29 137.390 94.8684   2
   5   8   0-428.699 403.366   1
   5   8  -1 23869.5 2603.10   1
   5   8   1 26278.9 2697.87   1
   5   8   2 82975.1 4765.15   1
   5   8  -2 84615.5 4929.27   1
   5   8   3 349.079 514.709   1
   5   8   4 12.2429 532.115   1
   5  -8   5 20029.8 1033.12   3
   5   8   5 18159.4 2329.33   1
   5  -8   6 54273.4 1711.86   3
   5   8   6 53671.8 3999.98   1
   5   8   7 5517.20 1351.85   1
   5  -8   7 5510.78 558.474   3
  -5  -8   7 5634.73 556.662   4
   5  -8   8-76.5842 168.329   3
   5   8   8-254.819 422.166   1
   5  -8   9 33924.3 1385.73   3
   5   8   9 36139.5 3418.16   1
   5  -8  10 19667.3 1069.80   3
   5   8  10 19175.2 1060.28   2
   5   8  10 16793.3 2369.18   1
   5   8  11 564.433 224.353   2
   5  -8  11 395.184 214.177   3
   5   8  12 4846.20 1347.00   1
   5  -8  12 6639.56 624.926   3
   5   8  12 6579.76 657.587   2
   5   8  13 5747.82 1478.83   1
   5  -8  13 7008.50 650.189   3
   5   8  13 7903.11 716.144   2
   5  -8  14 9077.00 734.467   3
   5   8  14 9957.33 828.651   2
   5   8  15 3828.63 531.340   2
   5  -8  15 3560.58 467.983   3
   5   8  15 3253.26 1092.67   1
   5  -8  16 4182.00 491.277   3
   5   8  16 4451.44 579.771   2
   5   8  17 7069.07 698.744   2
   5   8  18 18093.7 1126.50   2
   5   8  19 2614.69 468.992   2
   5   8  20 2208.42 427.914   2
   5   8  21 105.725 288.357   2
   5   8  22 4797.67 571.721   2
   5   8  23 2393.81 414.119   2
   5   8  24 5690.78 561.241   2
   5   8  25 1536.00 318.097   2
   5   8  26 5435.49 480.568   2
  -5  -8  26 5117.98 476.264   4
  -5  -8  27 725.454 185.660   4
   5   8  27 883.132 193.216   2
  -5  -8  28 253.260 123.342   4
   5   8  28 96.9726 76.4376   2
   5   9   0 197.718 520.604   1
  -5  -9   0 457.283 220.907   4
   5  -9   0-76.6217 127.763   3
   5  -9  -1 1339.36 268.340   3
   5  -9   1 714.690 213.211   3
   5   9  -1 1015.50 652.714   1
  -5  -9   1 1120.37 255.208   4
  -5  -9  -1 812.437 216.822   4
   5   9   1 1374.51 676.357   1
   5  -9  -2 8779.64 690.534   3
   5  -9   2 8872.75 707.811   3
  -5  -9  -2 8116.88 651.023   4
  -5  -9   2 8022.41 650.361   4
   5   9   2 10621.3 1748.44   1
   5   9  -2 8728.74 1683.63   1
   5   9   3 631.866 493.114   1
   5  -9  -3 1606.01 307.934   3
   5  -9   3 1620.07 325.753   3
  -5  -9  -3 1100.13 274.413   4
  -5  -9   3 1295.26 269.508   4
   5   9  -3 963.471 482.855   1
   5   9  -4 1131.20 826.927   1
   5   9   4 1387.44 746.566   1
   5  -9  -4 787.957 223.954   3
   5  -9   4 558.695 203.262   3
  -5  -9  -4 1150.35 236.917   4
  -5  -9   4 958.917 270.512   4
   5  -9  -5 12077.9 782.755   3
   5  -9   5 12718.4 868.892   3
   5   9   5 12601.3 2016.45   1
  -5  -9  -5 12398.9 804.918   4
  -5  -9   5 11527.7 823.461   4
   5  -9   6 9851.90 784.138   3
  -5  -9   6 9225.66 737.146   4
   5   9   6 8571.17 1733.79   1
   5  -9  -6 8767.05 658.541   3
   5  -9   7 6417.87 633.995   3
  -5  -9   7 4965.29 548.996   4
   5   9   7 5559.30 1333.46   1
   5  -9   8 3089.05 458.644   3
   5   9   8 1861.47 856.833   1
  -5  -9   8 2406.47 381.900   4
   5   9   9 968.009 687.349   1
   5  -9   9 995.336 301.612   3
  -5  -9   9 876.687 300.762   4
   5  -9  10 10213.3 805.295   3
   5   9  10 9905.89 1956.67   1
  -5  -9  10 10474.1 819.692   4
   5  -9  11 6739.32 668.026   3
   5   9  11 6299.06 1534.34   1
  -5  -9  11 6098.86 644.225   4
   5   9  12 4768.15 1489.35   1
   5  -9  12 4945.98 577.393   3
   5   9  13-414.541 591.705   1
   5   9  13-75.6142 151.007   2
   5  -9  13-271.155 242.327   3
   5   9  14 1506.52 315.595   2
   5  -9  14 1683.74 352.779   3
   5   9  15 790.777 294.500   2
   5  -9  15 931.655 267.985   3
   5   9  16 2468.15 409.326   2
   5  -9  16 2070.52 381.474   3
   5   9  17 118.293 179.579   2
   5  -9  17-65.9114 144.300   3
   5   9  18 1033.21 309.665   2
   5   9  19 44.3338 199.285   2
   5   9  20 6118.29 610.411   2
   5   9  21 4823.33 538.625   2
   5   9  22-13.5495 195.777   2
  -5  -9  23 1601.63 351.847   4
   5   9  23 1535.42 302.257   2
  -5  -9  24 1512.74 295.597   4
   5   9  24 1248.05 252.775   2
  -5  -9  25 2076.41 311.932   4
   5   9  25 2020.43 286.277   2
  -5  -9  26 109.956 128.468   4
   5   9  26 277.099 100.908   2
  -5  -9  27 1436.97 213.095   4
   5 -10   0 149.740 185.315   3
  -5 -10   0-241.142 170.966   4
   5 -10  -1 267.587 142.432   3
   5 -10   1 221.169 225.286   3
   5  10   1 1039.07 722.101   1
  -5 -10  -1 309.868 140.155   4
  -5 -10   1 435.279 197.661   4
   5  10  -1 1122.63 673.161   1
   5 -10  -2 5808.64 594.560   3
   5 -10   2 5573.74 589.779   3
   5  10  -2 6312.72 1460.17   1
   5  10   2 4983.54 1237.35   1
  -5 -10  -2 5669.59 569.144   4
  -5 -10   2 5334.53 558.984   4
   5  10   3 856.794 610.438   1
   5 -10  -3 988.756 274.930   3
   5 -10   3 1158.04 288.853   3
   5  10  -3 1007.04 806.580   1
  -5 -10  -3 989.598 280.464   4
  -5 -10   3 1110.84 285.652   4
   5 -10  -4 1195.21 267.112   3
   5 -10   4 1246.71 338.226   3
  -5 -10  -4 1529.91 327.314   4
  -5 -10   4 961.111 287.491   4
   5  10   4 2049.08 878.933   1
   5  10  -4 2685.99 1059.04   1
   5  10  -5 357.923 585.325   1
   5 -10  -5 330.603 187.610   3
   5 -10   5 377.775 186.336   3
  -5 -10  -5 255.585 179.764   4
  -5 -10   5 186.390 161.182   4
   5  10   5-362.403 410.473   1
   5 -10  -6 2527.20 364.104   3
   5  10  -6 4255.61 1296.28   1
   5 -10   6 2945.71 460.809   3
   5  10   6 2303.47 960.124   1
  -5 -10   6 2900.03 432.788   4
   5 -10   7 3294.68 498.410   3
  -5 -10   7 3921.29 530.842   4
   5  10   7 2393.96 939.763   1
   5  10  -7 4137.76 1288.20   1
   5  10   8 932.760 776.595   1
   5 -10   8 1297.62 355.499   3
  -5 -10   8 1403.59 327.064   4
   5 -10   9 2785.99 478.937   3
  -5 -10   9 2170.83 376.514   4
   5  10  10 688.052 643.129   1
   5 -10  10 945.388 267.260   3
  -5 -10  10 779.391 295.834   4
  -5 -10  11 5723.27 626.889   4
   5  10  11 4290.64 1349.10   1
   5 -10  11 7238.59 706.359   3
   5 -10  12 3317.83 488.869   3
  -5 -10  12 2488.89 447.221   4
   5 -10  13 1923.76 387.498   3
  -5 -10  13 2359.22 448.616   4
   5 -10  14 23.0734 205.951   3
  -5 -10  14 80.3867 219.504   4
   5 -10  15 2720.31 425.610   3
  -5 -10  15 2587.19 481.727   4
   5 -10  16 497.199 208.666   3
  -5 -10  16 1299.36 378.932   4
   5 -10  17 2711.23 393.852   3
  -5 -10  17 3503.13 531.620   4
   5  10  18 3038.71 428.053   2
   5 -10  18 2232.03 338.716   3
  -5 -10  18 2407.37 418.006   4
  -5 -10  19 10764.2 818.156   4
   5  10  19 11152.4 756.214   2
  -5 -10  20 1113.78 344.391   4
   5  10  20 1514.87 303.038   2
   5  10  21 4057.67 444.823   2
  -5 -10  21 4198.62 494.153   4
   5  10  22 4218.63 414.547   2
  -5 -10  22 4396.47 500.044   4
  -5 -10  23 695.560 238.492   4
   5  10  23 1158.41 211.992   2
  -5 -10  24 270.294 155.604   4
  -5 -10  25 4052.89 373.360   4
  -5 -10  26 2610.75 261.078   4
   5  11   0 240.722 491.134   1
   5 -11   0 169.324 184.449   3
  -5 -11   0 1.35872 174.603   4
   5 -11   1 12730.7 902.069   3
   5 -11  -1 13545.4 920.255   3
   5  11   1 14502.6 2341.96   1
  -5 -11  -1 12918.7 905.727   4
  -5 -11   1 13132.6 916.824   4
   5  11  -1 13581.2 2178.18   1
   5  11   2 1262.00 396.829   1
   5 -11  -2-66.3240 188.135   3
   5 -11   2 25.2091 190.255   3
  -5 -11  -2 547.698 257.334   4
  -5 -11   2 142.527 248.221   4
   5  11  -2-776.770 791.817   1
   5 -11  -3 2404.54 405.714   3
   5 -11   3 2603.94 447.983   3
  -5 -11  -3 2406.13 416.236   4
  -5 -11   3 1999.34 383.766   4
   5  11   3 3318.48 1133.63   1
   5  11  -3 2149.54 982.027   1
   5  11  -4-359.894 439.208   1
   5 -11  -4 728.590 272.588   3
   5 -11   4 708.731 255.230   3
  -5 -11  -4 187.252 153.746   4
   5  11   4-836.466 658.587   1
  -5 -11   4 1185.57 326.699   4
   5 -11   5 7700.97 733.806   3
   5  11  -5 7484.62 1655.93   1
  -5 -11   5 7194.75 687.889   4
   5 -11  -5 7756.94 679.196   3
   5  11   5 6898.43 1683.14   1
   5 -11  -6 2949.96 399.927   3
   5 -11   6 3558.77 515.312   3
   5  11   6 4055.98 1269.93   1
   5  11  -6 4867.74 1302.23   1
  -5 -11   6 3292.61 490.669   4
   5  11  -7 957.799 655.647   1
   5  11   7 1230.50 473.941   1
   5 -11   7 63.4896 226.311   3
  -5 -11   7 141.941 198.468   4
   5 -11   8 978.619 319.487   3
  -5 -11   8 802.044 230.860   4
   5 -11   9 8623.16 790.129   3
  -5 -11   9 8981.79 785.798   4
   5 -11  10 1140.18 348.155   3
  -5 -11  10 635.182 309.435   4
   5 -11  11 3209.07 512.524   3
  -5 -11  11 3036.68 501.812   4
   5 -11  12-139.269 211.523   3
  -5 -11  12 23.5375 228.812   4
   5 -11  13 982.875 325.393   3
  -5 -11  13 553.033 283.020   4
   5 -11  14-201.849 240.843   3
  -5 -11  14 140.927 201.469   4
   5 -11  15 720.108 272.168   3
  -5 -11  15 1185.56 365.689   4
   5 -11  16 682.197 233.879   3
  -5 -11  16 1144.11 344.507   4
   5 -11  17 1576.32 310.021   3
  -5 -11  17 1216.22 339.570   4
   5 -11  18 247.827 162.497   3
  -5 -11  18-106.897 233.255   4
  -5 -11  19 4804.90 537.137   4
  -5 -11  20 212.052 199.411   4
  -5 -11  21 363.379 189.457   4
  -5 -11  22-66.9522 147.352   4
  -5 -11  23 520.929 172.419   4
  -5 -11  24 624.393 166.290   4
  -5 -12   0 196.996 174.108   4
   5 -12   0 76.0065 171.185   3
   5 -12  -1 23991.2 1228.21   3
   5 -12   1 24103.0 1254.63   3
  -5 -12  -1 24804.6 1275.41   4
  -5 -12   1 25951.6 1314.26   4
   5 -12   2 4798.01 602.611   3
   5 -12  -2 4107.41 510.820   3
  -5 -12  -2 4845.36 586.369   4
  -5 -12   2 4350.05 551.279   4
   5 -12  -3 5414.43 580.283   3
   5 -12   3 4458.51 580.485   3
  -5 -12  -3 4313.83 537.443   4
  -5 -12   3 4398.46 552.454   4
   5 -12  -4 4184.73 508.259   3
   5 -12   4 4579.34 580.497   3
  -5 -12   4 5913.84 652.729   4
   5 -12  -5 205.832 170.020   3
   5 -12   5-85.5317 230.100   3
  -5 -12   5 4.33259 221.388   4
  -5 -12   6 1022.54 348.806   4
   5 -12   6 970.507 335.096   3
   5 -12   7 5041.55 620.442   3
  -5 -12   7 4184.90 555.523   4
   5 -12   8 2882.54 488.287   3
  -5 -12   8 3123.87 489.445   4
   5 -12   9 9124.49 807.746   3
  -5 -12   9 9650.55 826.073   4
   5 -12  10 343.918 280.078   3
  -5 -12  10 63.0211 213.617   4
   5 -12  11 7843.61 729.907   3
  -5 -12  11 8910.62 794.892   4
   5 -12  12 2551.68 431.093   3
  -5 -12  12 2540.30 455.552   4
   5 -12  13 10479.9 815.970   3
  -5 -12  13 10194.0 814.139   4
   5 -12  14 1292.72 318.886   3
  -5 -12  14 1290.78 322.537   4
   5 -12  15 2841.14 424.604   3
  -5 -12  15 3110.52 461.932   4
   5 -12  16 4540.45 482.282   3
  -5 -12  16 5334.26 587.668   4
   5 -12  17 6521.05 543.674   3
  -5 -12  17 7744.20 655.372   4
   5 -12  18 2273.71 307.083   3
  -5 -12  18 2448.41 369.978   4
  -5 -12  19 1702.88 330.653   4
  -5 -12  20 858.487 222.969   4
  -5 -12  21 5130.28 434.064   4
  -5 -12  22 4701.47 392.535   4
  -5 -12  23 2137.22 245.470   4
   5 -13   0-22.7269 175.672   3
  -5 -13   0-337.063 285.891   4
   5 -13  -1 1704.74 356.088   3
   5 -13   1 1824.54 395.740   3
  -5 -13  -1 1893.70 389.328   4
  -5 -13   1 1710.58 373.434   4
   5 -13  -2 5412.05 571.008   3
  -5 -13   2 5079.21 603.278   4
   5 -13   2 5470.64 612.151   3
  -5 -13  -2 4789.84 572.017   4
   5 -13  -3 1160.95 264.660   3
   5 -13   3 1405.02 338.117   3
  -5 -13   3 1398.53 376.881   4
   5 -13  -4 1081.07 291.417   3
   5 -13   4 1229.99 347.447   3
  -5 -13   4 1100.08 343.942   4
   5 -13  -5 332.313 165.170   3
   5 -13   5 279.171 272.712   3
  -5 -13   5 966.954 344.555   4
   5 -13   6 2312.06 456.488   3
  -5 -13   6 2274.54 412.328   4
  -5 -13   7 166.703 219.559   4
   5 -13   7-105.472 265.566   3
  -5 -13   8 4343.21 562.717   4
   5 -13   8 4130.94 562.540   3
   5 -13   9-89.8172 270.158   3
  -5 -13   9-205.980 241.125   4
   5 -13  10 2510.10 438.325   3
  -5 -13  10 2936.28 463.894   4
   5 -13  11 666.448 282.157   3
  -5 -13  11 642.955 296.830   4
   5 -13  12 1976.40 379.442   3
  -5 -13  12 1983.00 399.329   4
   5 -13  13 2197.51 387.333   3
  -5 -13  13 2618.86 428.442   4
   5 -13  14 11.8475 163.457   3
  -5 -13  14-5.76012 203.073   4
   5 -13  15 2832.09 385.403   3
  -5 -13  15 2903.35 412.186   4
   5 -13  16 959.325 233.910   3
  -5 -13  16 1286.90 309.489   4
  -5 -13  17 349.096 197.664   4
   5 -13  17 319.700 147.559   3
   5 -13  18 916.765 176.480   3
  -5 -13  18 858.257 218.501   4
  -5 -13  19 215.973 117.870   4
  -5 -13  20 406.107 153.772   4
  -5 -13  21 147.139 97.2981   4
   5 -14   0-191.105 197.674   3
  -5 -14   0-189.538 231.807   4
   5 -14   1 11297.5 809.942   3
  -5 -14   1 11545.8 834.939   4
   5 -14  -1 12193.8 824.848   3
   5 -14  -2 16929.3 949.193   3
   5 -14   2 15965.7 974.286   3
  -5 -14   2 17079.5 1019.16   4
   5 -14  -3 1537.89 306.427   3
   5 -14   3 1923.76 396.526   3
  -5 -14   3 1216.41 318.382   4
   5 -14  -4 742.651 230.583   3
   5 -14   4 630.871 268.980   3
  -5 -14   4 557.089 295.980   4
   5 -14   5 4726.08 580.598   3
  -5 -14   5 4969.97 579.591   4
   5 -14   6 8554.41 735.370   3
  -5 -14   6 8131.03 724.391   4
  -5 -14   7 2180.41 411.397   4
   5 -14   7 2647.56 442.556   3
   5 -14   8 188.372 255.624   3
  -5 -14   8 99.4427 225.248   4
   5 -14   9 4753.04 541.705   3
  -5 -14   9 5273.89 569.251   4
   5 -14  10 8649.70 699.994   3
  -5 -14  10 9127.41 722.545   4
   5 -14  11-91.7979 191.428   3
  -5 -14  11 172.864 240.278   4
   5 -14  12 1986.75 346.096   3
  -5 -14  12 2892.42 408.301   4
   5 -14  13 6692.35 557.752   3
  -5 -14  13 8076.88 626.608   4
   5 -14  14 5985.10 506.592   3
  -5 -14  14 6923.83 566.850   4
   5 -14  15 63.6851 127.503   3
  -5 -14  15 65.8088 147.717   4
   5 -14  16 1796.55 253.498   3
  -5 -14  16 1763.25 285.947   4
   5 -14  17 1644.36 208.136   3
  -5 -14  17 2560.43 309.713   4
  -5 -14  18 1702.84 231.150   4
  -5 -14  19 480.464 128.938   4
   5 -15   0-14.1600 172.102   3
   5 -15  -1 322.319 183.849   3
   5 -15   1 299.888 185.522   3
   5 -15  -2 2137.48 313.656   3
   5 -15   2 2713.37 406.071   3
  -5 -15   2 1817.01 355.936   4
   5 -15  -3 1231.34 250.343   3
   5 -15   3 1458.69 309.238   3
  -5 -15   3 1039.43 286.573   4
   5 -15   4 1008.03 265.578   3
  -5 -15   4 1004.71 259.554   4
  -5 -15   5 27.0438 160.313   4
   5 -15   5-127.282 194.403   3
   5 -15   6 1634.76 327.258   3
  -5 -15   6 1300.97 279.217   4
   5 -15   7-32.0988 178.931   3
  -5 -15   7-159.680 203.625   4
   5 -15   8 1394.85 303.620   3
  -5 -15   8 1252.79 280.565   4
   5 -15   9-164.691 153.211   3
  -5 -15   9 266.218 183.064   4
   5 -15  10-172.332 167.464   3
  -5 -15  10 266.313 148.976   4
   5 -15  11 889.049 227.411   3
  -5 -15  11 24.4933 167.297   4
   5 -15  12 108.268 139.778   3
  -5 -15  12 22.1146 146.383   4
   5 -15  13 2099.02 282.733   3
  -5 -15  13 2374.18 320.546   4
   5 -15  14-44.7220 103.770   3
  -5 -15  14 34.4300 104.955   4
   5 -15  15 16.1654 72.7303   3
  -5 -15  15 124.461 107.724   4
  -5 -15  16 898.141 164.667   4
   5 -16   0-66.4717 115.144   3
   5 -16  -1 4950.01 410.024   3
   5 -16   1 4598.04 418.305   3
   5 -16  -2 14538.1 650.430   3
   5 -16   2 17090.4 793.066   3
   5 -16   3 1114.58 230.667   3
   5 -16   4 204.067 142.589   3
   5 -16   5 4520.76 423.283   3
   5 -16   6 11631.2 664.259   3
   5 -16   7 358.359 154.623   3
  -5 -16   7 986.187 220.179   4
   5 -16   8 151.713 143.624   3
  -5 -16   8 145.852 132.975   4
  -5 -16   9 2190.12 285.894   4
   5 -16   9 2890.62 325.231   3
   5 -16  10 7635.72 483.495   3
  -5 -16  10 6317.87 440.591   4
   5 -16  11 74.7910 94.7365   3
  -5 -16  11 248.823 133.148   4
   5 -16  12 862.639 152.148   3
  -5 -16  12 850.807 149.738   4
   5 -17   3 90.7277 84.2591   3
   5 -17   4 246.357 91.4521   3
   5 -17   5 960.831 162.606   3
   5 -17   6 112.311 83.7997   3
   6   0   1 73.6374 185.650   1
   6   0   2 25521.8 1609.54   1
   6   0   3-107.038 171.206   1
   6   0   4 136.273 141.782   1
   6   0   5 67.3339 182.400   1
   6   0   6 31008.3 1923.12   1
   6   0   7-215.608 212.394   1
   6   0   8 16666.8 1491.51   1
   6   0   9-723.655 361.081   1
   6   0  10 1333.48 612.177   1
   6   0  11-99.1373 213.243   1
   6   0  12 6979.46 1146.88   1
   6   0  13 134.361 342.226   1
   6   0  14 5941.94 1233.81   1
   6   0  15 97.4027 211.254   2
   6   0  15-176.932 321.620   1
   6   0  16 1258.66 288.900   2
   6   0  16 1097.54 657.037   1
   6   0  17 213.471 212.933   2
   6   0  17 416.805 325.002   1
   6   0  18 1885.50 408.057   2
   6   0  19-463.937 236.458   2
   6   0  20 22087.8 1246.83   2
   6   0  21-38.6687 236.027   2
   6   0  22 4310.71 583.056   2
   6   0  23-172.730 232.668   2
   6   0  24 9810.21 835.916   2
   6   0  25-109.810 230.915   2
   6   0  26 654.254 267.653   2
   6   0  27 112.288 203.144   2
   6   0  28 9472.92 665.274   2
   6   0  29 73.2593 122.091   2
   6   0  30 891.191 179.594   2
   6  -1   1 21069.2 1272.63   1
   6   1   1 17822.3 1529.04   1
   6  -1   2-225.269 197.499   1
   6   1   2 222.621 216.992   1
   6   1   3 22224.8 1658.77   1
   6  -1   3 24694.0 1418.40   1
   6   1   4 71680.4 3024.45   1
   6  -1   4 80631.6 2589.09   1
   6   1   5 105.429 243.223   1
   6  -1   5 734.016 271.132   1
   6  -1   6 3754.19 610.302   1
   6   1   6 2667.71 666.966   1
   6  -1   7 75554.4 2793.05   1
   6   1   7 71514.4 3236.25   1
   6  -1   8 109254. 3545.70   1
   6   1   8 96645.3 3898.91   1
   6   1   9 1564.45 554.211   1
   6  -1   9 1709.06 514.930   1
   6   1  10 829.899 445.546   1
   6  -1  10-72.0547 144.255   1
   6   1  11 26019.5 2264.39   1
   6  -1  11 26654.8 2072.04   1
   6  -1  12 50887.7 3014.06   1
   6   1  12 49615.5 3221.49   1
   6  -1  13-137.421 253.646   1
   6   1  13 192.686 412.950   1
   6  -1  14 2973.37 829.083   1
   6   1  14 2264.43 719.502   1
   6   1  15 18288.2 1051.61   2
   6   1  15 14672.8 2021.55   1
   6   1  16 12625.1 1953.94   1
   6  -1  16 11952.1 845.894   2
   6   1  16 13034.3 914.200   2
   6  -1  17 3612.42 482.120   2
   6   1  17 2918.77 467.618   2
   6   1  17 3886.47 1166.01   1
   6  -1  18 39413.5 1595.50   2
   6   1  18 41085.8 3715.03   1
   6   1  18 39414.2 1638.89   2
   6   1  19 6430.84 1595.28   1
   6  -1  19 6008.69 648.757   2
   6   1  19 5700.57 647.975   2
   6  -1  20 1365.81 344.698   2
   6   1  20 1268.94 363.128   2
   6   1  20 1865.34 889.893   1
   6  -1  21 2367.83 434.501   2
   6   1  21 2407.34 459.632   2
   6  -1  22-335.808 267.767   2
   6   1  22 308.338 251.728   2
   6  -1  23 5296.05 615.600   2
   6   1  23 5430.17 657.814   2
   6  -1  24 805.388 273.294   2
   6   1  24 471.989 259.361   2
   6   1  25 1182.88 365.415   2
   6  -1  25 1236.59 293.132   2
   6   1  26 2566.78 442.477   2
   6  -1  26 2349.53 394.165   2
   6  -1  27-85.9040 157.789   2
   6   1  27-138.520 199.919   2
   6  -1  28 3643.92 402.621   2
   6   1  28 3405.92 432.396   2
   6  -1  29-123.919 72.4100   2
   6   1  29 955.712 231.631   2
   6   1  30 383.774 148.044   2
   6  -2   0 40803.3 1489.82   1
   6   2   1 7859.86 1105.84   1
   6  -2   1 6678.56 576.435   1
   6   2   2 4170.34 793.149   1
   6   2   3 11073.6 1293.77   1
   6   2   4 27747.9 2020.65   1
   6   2   5 11006.6 1300.70   1
   6   2   6-93.7072 244.519   1
   6   2   7 7.30681 307.534   1
   6   2   8 64906.9 3408.19   1
   6   2   9 1125.46 499.080   1
   6   2  10 90.1511 341.848   1
   6   2  11 8016.72 1305.16   1
   6   2  12 282.516 448.058   1
   6   2  13 20952.9 2262.03   1
   6   2  14 11640.3 831.601   2
   6   2  14 9374.04 1608.87   1
   6   2  15 1380.75 311.294   2
   6   2  15 2378.69 924.273   1
   6  -2  16 2004.78 350.216   2
   6   2  16 2003.86 416.328   2
   6   2  16 2198.25 865.106   1
   6   2  17 13825.0 2139.60   1
   6  -2  17 14835.0 933.296   2
   6   2  17 15917.7 1058.82   2
   6   2  18 4092.84 565.449   2
   6  -2  18 4334.75 530.395   2
   6  -2  19 27237.4 1314.70   2
   6   2  19 28545.7 1453.42   2
   6   2  19 26729.2 3172.13   1
   6  -2  20 4153.15 521.998   2
   6   2  20 3562.52 569.805   2
   6   2  20 5307.33 1461.36   1
   6  -2  21 9018.63 771.267   2
   6   2  21 8605.23 826.374   2
   6  -2  22 840.916 293.211   2
   6   2  22 326.431 227.717   2
   6   2  23 5077.93 651.277   2
   6  -2  23 4370.23 538.825   2
   6   2  24-154.762 279.349   2
   6  -2  24 261.059 196.107   2
   6   2  25 3049.63 478.456   2
   6  -2  25 3329.55 452.049   2
   6   2  26 2064.64 425.487   2
   6  -2  26 1189.86 271.358   2
   6   2  27 1781.50 366.087   2
   6   2  28 467.033 212.431   2
   6   2  29 3399.92 398.079   2
   6   2  30 552.355 190.202   2
   6   3   1 25065.1 2076.25   1
   6   3   2-18.0499 310.994   1
   6   3   3 16786.0 1700.85   1
   6   3   4 11364.1 1374.79   1
   6   3   5 2329.40 678.984   1
   6   3   6 66350.3 3505.59   1
   6   3   7 32600.0 2488.54   1
   6   3   8 595.523 451.006   1
   6   3   9 31645.1 2552.12   1
   6   3  10 8186.64 1335.40   1
   6   3  11 16028.5 1940.06   1
   6   3  12 1855.76 692.587   1
   6   3  13 8160.51 1478.82   1
   6   3  14 20653.9 1144.87   2
   6   3  14 24040.7 2635.09   1
   6   3  15 25116.8 1275.49   2
   6   3  15 23827.9 2703.43   1
   6   3  16 12158.5 916.071   2
   6   3  16 11756.3 1977.29   1
   6   3  17 9454.57 1896.51   1
   6   3  17 8017.08 779.561   2
   6   3  18 569.114 268.507   2
   6   3  18 1630.68 823.922   1
   6   3  19 27329.7 1434.30   2
   6   3  19 27650.3 3278.43   1
   6   3  20 209.734 292.125   2
   6   3  20 1589.22 849.034   1
   6   3  21 5839.89 695.965   2
   6   3  22 19233.0 1237.05   2
   6   3  23 11313.7 953.977   2
   6   3  24 2603.33 478.131   2
   6   3  25 1968.12 430.430   2
   6   3  26 451.709 295.828   2
   6   3  27 9658.73 752.772   2
   6   3  28 6586.53 588.591   2
   6   3  29 271.772 171.230   2
   6   3  30 117.526 114.956   2
   6   4   1 42515.9 2862.09   1
   6   4   2 1985.12 676.787   1
   6   4   3 158334. 5502.76   1
   6   4   4 2940.70 826.363   1
   6   4   5 23016.2 2156.25   1
   6   4   6 44375.9 3059.51   1
   6   4   7 70937.1 3937.33   1
   6   4   8 8438.49 1420.49   1
   6   4   9 75423.5 4231.29   1
   6   4  10-212.885 252.489   1
   6   4  11 3967.70 1016.98   1
   6   4  12 658.500 432.255   1
   6   4  13 9743.67 1736.95   1
   6   4  13 8890.72 743.075   2
   6   4  14 4341.22 532.791   2
   6   4  14 4441.92 1226.63   1
   6   4  15 19316.7 2524.48   1
   6   4  15 19079.9 1132.43   2
   6   4  16 55.8330 221.972   2
   6   4  16-870.057 625.538   1
   6   4  17 2056.78 425.213   2
   6   4  17-903.299 663.805   1
   6   4  18 3539.27 538.039   2
   6   4  18 5602.44 1494.82   1
   6   4  19 13162.5 2367.12   1
   6   4  19 11782.4 970.573   2
   6   4  20 5314.26 688.708   2
   6   4  21 2421.85 481.364   2
   6   4  22 2070.41 463.785   2
   6   4  23 5486.40 683.269   2
   6   4  24 182.835 269.307   2
   6   4  25-1.43408 250.696   2
   6   4  26 373.281 284.197   2
   6   4  27 2882.07 445.108   2
   6   4  28 79.0501 154.319   2
   6   4  29 1710.99 281.730   2
   6   4  30 275.858 129.200   2
   6   5   0 2079.56 780.035   1
   6   5   1 3552.74 867.819   1
   6   5   2 567.623 450.537   1
   6   5   3 5791.58 1138.78   1
   6   5   4 6720.87 1290.78   1
   6   5   5 1303.13 667.179   1
   6   5   6 910.302 595.557   1
   6   5   7 10153.7 1604.47   1
   6   5   8 9663.65 1614.82   1
   6   5   9 393.869 586.755   1
   6   5  10 1828.78 852.256   1
   6   5  11 315.425 420.737   1
   6   5  12 103.994 506.451   1
   6   5  13 8417.55 1662.50   1
   6   5  13 9059.06 765.241   2
   6   5  14 5284.87 597.192   2
   6   5  14 4118.72 1262.01   1
   6   5  15 3256.43 514.705   2
   6   5  15 2430.69 663.391   1
   6   5  16 1019.18 307.899   2
   6   5  16 3478.72 1255.33   1
   6   5  17 19675.3 1219.17   2
   6   5  17 23981.3 3035.70   1
   6   5  18 4832.96 639.437   2
   6   5  18 6547.21 1690.90   1
   6   5  19 12799.9 998.908   2
   6   5  20 10563.0 919.143   2
   6   5  21 16171.3 1115.21   2
   6   5  22 150.483 275.372   2
   6   5  23 345.189 255.149   2
   6   5  24 1990.35 420.382   2
   6   5  25 4762.30 570.056   2
   6   5  26 1774.53 390.668   2
   6   5  27 9284.11 697.578   2
   6   5  28 2477.68 357.720   2
   6   5  29 1486.49 246.130   2
   6   5  30 5.44961 78.8771   2
   6   6   0 102290. 5060.77   1
   6   6   1-100.696 388.458   1
   6   6   2 28607.7 2655.79   1
   6   6   3 2119.11 781.396   1
   6   6   4 16715.3 2051.54   1
   6   6   5 5568.31 1225.54   1
   6   6   6 821.894 503.738   1
   6   6   7 14499.4 1995.79   1
   6   6   8 54093.8 3931.99   1
   6   6   9 9306.72 1697.52   1
   6   6  10 13302.2 2016.13   1
   6   6  11 1047.56 657.857   1
   6  -6  11 1307.66 284.715   3
   6  -6  12 4257.77 479.182   3
   6   6  12 5501.68 1374.78   1
   6   6  12 4702.81 556.537   2
   6   6  13 1993.80 885.068   1
   6  -6  13 1674.24 299.998   3
   6   6  13 1808.56 385.911   2
   6   6  14 18821.3 1143.41   2
   6   6  14 19031.3 2652.42   1
   6   6  15 943.530 337.867   2
   6   6  15-262.708 494.532   1
   6   6  16 2827.35 501.371   2
   6   6  16 2696.45 950.635   1
   6   6  17 897.260 328.635   2
   6   6  17-1147.85 767.520   1
   6   6  18 8684.34 836.057   2
   6   6  19 2197.34 457.362   2
   6   6  20 486.917 285.856   2
   6   6  21 392.739 296.525   2
   6   6  22 956.217 370.735   2
   6   6  23 8673.01 778.124   2
   6   6  24 309.976 239.506   2
   6   6  25 882.454 311.468   2
   6   6  26 4838.14 530.543   2
   6   6  27 1040.75 253.803   2
   6   6  28 247.471 160.698   2
   6   6  29 367.373 128.027   2
   6   7   0 6996.60 1409.25   1
   6   7  -1 7344.73 1486.69   1
   6   7   1 5448.52 1302.66   1
   6   7   2 4529.43 1160.12   1
   6   7  -2 5510.49 1330.19   1
   6   7   3 17782.7 2224.60   1
   6   7   4 11586.4 1803.30   1
   6   7   5 13497.0 1960.10   1
   6   7   6 756.026 687.060   1
   6  -7   7 16994.6 949.265   3
   6   7   7 17557.0 2361.65   1
   6  -7   8 9577.08 724.398   3
   6   7   8 8155.81 1637.40   1
   6  -7   9 1822.94 340.182   3
   6   7   9 2009.51 979.630   1
   6  -7  10 111.510 123.523   3
   6   7  10-201.091 444.686   1
   6  -7  11 12156.4 833.985   3
   6   7  11 13512.0 918.588   2
   6   7  11 14915.0 2253.95   1
   6   7  12 2680.01 778.520   1
   6  -7  12 3333.90 441.046   3
   6   7  12 3694.15 511.550   2
   6  -7  13 1443.73 301.595   3
   6   7  13 1187.03 295.971   2
   6  -7  14 1196.85 264.841   3
   6   7  14 2268.18 435.251   2
   6   7  14 1607.59 887.888   1
   6   7  15 6901.89 726.967   2
   6   7  15 2736.27 1097.37   1
   6   7  16 8759.85 820.556   2
   6   7  16 8519.25 1901.42   1
   6   7  17 2740.14 490.367   2
   6   7  18 3272.40 499.715   2
   6   7  19 5864.54 689.529   2
   6   7  20 28919.1 1443.42   2
   6   7  21 642.709 317.259   2
   6   7  22 528.398 283.734   2
   6   7  23-306.122 290.323   2
   6   7  24 6037.87 610.101   2
   6   7  25 1549.73 321.997   2
   6   7  26 1994.73 332.200   2
   6   7  27 275.895 174.712   2
   6   7  28 6664.83 452.384   2
  -6  -7  28 7101.45 453.497   4
   6  -8   0 5306.02 533.010   3
   6   8   0 3686.29 1053.77   1
   6   8   1 31226.3 3121.47   1
   6  -8  -1 30044.8 1245.79   3
   6  -8   1 29610.7 1252.09   3
   6   8  -1 30784.5 3112.01   1
   6  -8  -2 2200.80 335.947   3
   6  -8   2 2253.36 358.803   3
   6   8   2 1814.57 853.725   1
   6   8  -2 2243.32 876.882   1
   6  -8  -3 11522.6 765.962   3
   6  -8   3 12217.1 822.313   3
   6   8  -3 14212.2 2201.78   1
   6   8   3 11360.2 1890.75   1
   6  -8  -4 11235.9 761.028   3
   6  -8   4 11226.5 801.182   3
   6   8   4 8986.75 1675.07   1
   6   8   5 674.418 625.264   1
   6  -8  -5 18.6056 117.222   3
   6  -8   5 152.020 177.673   3
  -6  -8   5 129.558 105.640   4
   6   8   6-249.891 377.134   1
   6  -8  -6-144.783 124.097   3
   6  -8   6 167.777 181.853   3
  -6  -8   6-51.0261 135.357   4
   6  -8   7 6479.94 626.516   3
  -6  -8   7 5992.29 579.961   4
   6  -8  -7 6944.08 588.077   3
   6  -8   8 6297.34 619.793   3
  -6  -8   8 5919.69 582.074   4
   6   8   8 7194.37 1576.74   1
   6  -8   9 281.075 196.067   3
   6   8   9 389.967 413.871   1
   6   8   9 31.8295 167.185   2
   6   8  10-70.5177 425.368   1
   6  -8  10 137.653 184.143   3
   6   8  10-145.054 154.943   2
   6  -8  11 15263.6 972.300   3
   6   8  11 14426.8 961.353   2
   6   8  11 15138.1 2477.50   1
   6  -8  12 4918.76 562.261   3
   6   8  12 3761.06 1219.62   1
   6   8  12 5241.80 595.369   2
   6   8  13 1053.44 981.336   1
   6   8  13 1123.43 342.366   2
   6  -8  13 914.881 272.024   3
   6   8  14 1096.51 344.276   2
   6  -8  14 685.370 259.613   3
   6   8  14-44.4049 850.461   1
   6  -8  15 13737.8 889.218   3
   6   8  15 13199.4 969.370   2
   6   8  16 909.976 314.137   2
   6  -8  16 1225.56 283.425   3
   6   8  17 218.498 232.969   2
   6   8  18 266.104 241.011   2
   6   8  19 958.909 278.810   2
   6   8  20 4753.67 597.842   2
   6   8  21 2263.21 410.298   2
   6   8  22-202.077 234.016   2
   6   8  23-50.1389 195.500   2
   6   8  24 1679.05 331.857   2
  -6  -8  25 347.708 179.853   4
   6   8  25 582.271 202.494   2
  -6  -8  26 94.3138 135.986   4
   6   8  26 71.8227 136.810   2
  -6  -8  27 45.7551 114.446   4
   6   8  27 271.271 116.592   2
   6   9   0 91450.9 5535.99   1
   6  -9   0 91201.7 2279.77   3
  -6  -9   0 83549.5 2077.73   4
   6  -9  -1 11871.3 830.558   3
   6  -9   1 11569.0 826.615   3
   6   9  -1 11519.0 2009.18   1
  -6  -9   1 10465.1 751.506   4
   6   9   1 10934.5 1986.34   1
   6  -9  -2 1174.28 293.677   3
   6  -9   2 1108.29 292.054   3
   6   9   2 394.984 494.847   1
  -6  -9   2 552.061 200.919   4
   6   9  -2 1148.77 730.975   1
   6   9   3-516.583 785.566   1
   6   9  -3-1170.70 727.814   1
   6  -9  -3 484.792 204.579   3
   6  -9   3 280.267 184.986   3
  -6  -9   3 818.833 237.300   4
   6  -9   4 35935.4 1469.82   3
   6   9  -4 38870.8 3733.31   1
  -6  -9   4 35293.0 1395.56   4
   6  -9  -4 34178.6 1373.98   3
   6   9   4 35373.1 3513.56   1
   6  -9  -5 202.571 172.021   3
   6  -9   5 287.557 238.871   3
  -6  -9   5 116.854 149.378   4
   6   9   5-384.564 466.903   1
   6  -9   6 19312.9 1100.12   3
  -6  -9   6 17654.6 1016.03   4
   6   9   6 19192.4 2633.54   1
   6  -9  -6 18387.9 979.223   3
   6  -9   7 6445.65 655.282   3
  -6  -9   7 5869.08 598.403   4
   6   9   7 4496.21 1418.77   1
   6  -9  -7 5363.02 531.148   3
   6  -9   8 47315.3 1728.98   3
  -6  -9   8 45713.6 1660.18   4
   6   9   8 47075.9 4192.70   1
   6  -9   9 7378.51 691.754   3
   6   9   9 6993.75 1630.15   1
  -6  -9   9 5692.87 620.308   4
   6   9  10 2566.83 1141.85   1
   6  -9  10 2826.84 459.786   3
  -6  -9  10 3740.68 507.570   4
   6   9  11 4343.18 1440.21   1
   6   9  11 3270.00 480.888   2
   6  -9  11 2482.87 416.670   3
  -6  -9  11 2973.91 479.768   4
   6  -9  12 7625.20 689.321   3
   6   9  12 7584.11 1798.67   1
  -6  -9  12 7095.34 695.141   4
   6   9  12 6109.79 637.246   2
   6   9  13 1475.98 357.104   2
   6  -9  13 1468.48 329.673   3
  -6  -9  13 2015.30 426.903   4
   6  -9  14 11486.8 832.929   3
   6   9  14 11619.7 884.131   2
   6  -9  15 5287.96 567.144   3
   6   9  15 4739.20 575.400   2
   6   9  16 357.767 239.480   2
   6  -9  16 492.930 199.579   3
   6  -9  17 6744.95 600.477   3
   6   9  17 7186.08 686.403   2
   6   9  18 2564.08 451.769   2
   6   9  19 4181.35 537.457   2
   6   9  20 3324.32 458.965   2
  -6  -9  20 2984.06 474.290   4
   6   9  21 3596.53 450.315   2
  -6  -9  21 3848.54 464.810   4
  -6  -9  22 4779.81 512.963   4
   6   9  22 5270.57 523.565   2
   6   9  23 5513.71 497.994   2
  -6  -9  23 5202.59 498.179   4
  -6  -9  24 230.441 168.368   4
   6   9  24 167.342 141.145   2
  -6  -9  25 528.425 182.329   4
   6   9  25 276.859 124.148   2
  -6  -9  26 3548.92 318.251   4
   6 -10   0 401.576 220.907   3
  -6 -10   0 587.105 203.793   4
   6  10   0 236.724 428.948   1
   6 -10  -1 788.180 222.927   3
   6 -10   1 1308.00 359.341   3
  -6 -10  -1 1458.18 317.766   4
  -6 -10   1 1344.40 329.731   4
   6  10  -1 339.691 438.833   1
   6  10  -2-39.6031 565.925   1
   6  10   2 691.956 434.237   1
   6 -10  -2 144.847 162.599   3
   6 -10   2 327.131 270.794   3
  -6 -10  -2 246.059 143.575   4
  -6 -10   2 509.610 229.993   4
  -6 -10   3 489.210 265.474   4
   6 -10  -3 669.998 271.947   3
   6 -10   3 495.188 235.381   3
  -6 -10  -3 182.085 122.672   4
   6 -10  -4 11503.0 823.123   3
   6 -10   4 13833.0 952.484   3
  -6 -10   4 13487.5 902.421   4
   6  10  -4 11248.9 2044.58   1
   6  10   4 11756.1 2125.02   1
   6  10  -5 2223.29 949.642   1
   6 -10  -5 342.418 190.823   3
   6 -10   5-34.0283 203.296   3
  -6 -10   5 396.168 220.872   4
   6  10   5 1561.46 856.035   1
   6 -10  -6 758.209 224.367   3
   6 -10   6 1033.59 304.839   3
  -6 -10   6 1062.51 301.642   4
   6  10  -6 310.766 374.827   1
   6 -10   7 4937.51 598.676   3
  -6 -10   7 5032.51 591.879   4
   6  10  -7 4371.30 1193.48   1
   6 -10  -7 4974.71 506.660   3
   6  10  -8 1355.70 696.296   1
   6 -10   8 24.5508 201.759   3
   6  10   8 1345.06 822.823   1
  -6 -10   8 342.386 255.077   4
   6 -10   9 265.866 225.615   3
  -6 -10   9 50.6599 177.586   4
   6 -10  10 1525.13 355.566   3
  -6 -10  10 1645.54 354.954   4
   6 -10  11 817.701 286.016   3
  -6 -10  11 708.141 307.489   4
   6 -10  12 188.980 227.979   3
  -6 -10  12 116.957 204.021   4
   6 -10  13 1085.28 306.128   3
  -6 -10  13 1484.97 397.593   4
   6 -10  14 861.441 271.748   3
  -6 -10  14 1377.73 348.804   4
   6 -10  15 458.415 244.076   3
  -6 -10  15 838.169 319.016   4
   6  10  16 385.754 189.968   2
   6 -10  16 1418.33 313.402   3
  -6 -10  16 1123.00 335.145   4
   6 -10  17 8022.82 638.862   3
  -6 -10  17 9283.63 783.477   4
   6  10  17 8567.63 692.744   2
   6  10  18 648.138 222.124   2
  -6 -10  18 890.356 314.111   4
   6  10  19 1131.84 260.903   2
  -6 -10  19 1216.55 317.488   4
   6  10  20 3864.53 436.680   2
  -6 -10  20 2890.48 424.453   4
  -6 -10  21 5689.60 549.875   4
   6  10  21 4447.38 438.003   2
  -6 -10  22 245.627 173.813   4
   6  10  22 308.234 139.463   2
  -6 -10  23 1538.25 280.218   4
   6  10  23 1549.20 226.641   2
  -6 -10  24-96.7044 119.957   4
  -6 -10  25 174.005 98.1365   4
   6 -11   0 2891.82 449.788   3
  -6 -11   0 2967.08 463.436   4
   6  11  -1 18193.0 2694.66   1
   6 -11   1 18021.6 1088.02   3
   6  11   1 15871.1 2512.98   1
  -6 -11  -1 17925.8 1047.87   4
  -6 -11   1 18318.7 1074.56   4
   6 -11  -1 17786.6 1064.05   3
   6  11   2 867.451 679.755   1
   6 -11  -2 335.889 233.970   3
   6 -11   2 88.3440 191.949   3
  -6 -11  -2 251.462 170.712   4
  -6 -11   2 1101.49 308.725   4
   6  11  -2 1385.29 952.955   1
   6 -11  -3 16228.2 1001.41   3
   6 -11   3 15719.9 1036.20   3
  -6 -11  -3 15475.6 962.322   4
  -6 -11   3 15869.6 995.259   4
   6  11   3 14411.5 2386.42   1
   6  11  -3 14339.5 2372.32   1
   6 -11  -4 4841.29 547.939   3
   6 -11   4 4636.91 586.163   3
  -6 -11   4 5147.06 592.154   4
   6 -11  -5 453.430 209.747   3
   6 -11   5 883.125 330.070   3
  -6 -11   5 406.278 221.830   4
   6 -11  -6 2028.61 364.800   3
   6 -11   6 2152.13 436.957   3
  -6 -11   6 2331.73 430.759   4
   6 -11   7 34174.6 1528.56   3
  -6 -11   7 33264.3 1460.65   4
   6 -11   8 3992.32 568.175   3
  -6 -11   8 3912.25 523.403   4
   6 -11   9 7019.36 712.311   3
  -6 -11   9 6579.79 659.307   4
   6 -11  10 1560.21 387.979   3
  -6 -11  10 1145.97 320.495   4
   6 -11  11 13843.8 969.138   3
  -6 -11  11 13412.8 949.364   4
   6 -11  12 4526.97 570.463   3
  -6 -11  12 4835.15 593.460   4
   6 -11  13 146.815 210.463   3
  -6 -11  13 83.0035 201.249   4
   6 -11  14 169.182 181.186   3
  -6 -11  14 52.8150 219.262   4
   6 -11  15 11643.5 802.981   3
  -6 -11  15 11432.9 848.277   4
   6 -11  16 723.304 262.190   3
  -6 -11  16 493.999 281.443   4
   6 -11  17-25.7498 150.208   3
  -6 -11  17 642.661 284.821   4
   6 -11  18 1263.04 226.541   3
  -6 -11  18 1318.37 332.207   4
  -6 -11  19 11396.9 753.687   4
  -6 -11  20 84.4238 165.566   4
  -6 -11  21-34.3489 141.525   4
  -6 -11  22 71.3177 140.712   4
  -6 -11  23 5889.62 423.120   4
  -6 -11  24 734.151 143.460   4
   6 -12   0 8228.02 748.667   3
  -6 -12   0 6774.62 664.779   4
   6 -12  -1 2917.95 455.705   3
   6 -12   1 2418.48 419.828   3
  -6 -12  -1 3197.68 478.171   4
  -6 -12   1 2854.60 445.576   4
   6 -12  -2 680.538 270.428   3
   6 -12   2 442.902 273.568   3
  -6 -12  -2 893.147 245.624   4
  -6 -12   2 797.090 301.932   4
   6 -12   3 7075.82 709.952   3
   6 -12  -3 7584.72 682.191   3
  -6 -12   3 6477.62 641.922   4
   6 -12  -4 1403.91 320.799   3
   6 -12   4 936.193 295.817   3
  -6 -12   4 754.343 267.824   4
   6 -12   5 13184.1 951.004   3
  -6 -12   5 12707.8 913.843   4
   6 -12  -5 12234.6 839.179   3
   6 -12   6 6298.11 686.343   3
  -6 -12   6 6684.19 681.222   4
   6 -12  -6 6347.51 583.547   3
   6 -12   7 1279.37 337.052   3
  -6 -12   7 1291.37 368.971   4
   6 -12   8 496.720 304.611   3
  -6 -12   8 588.758 289.826   4
   6 -12   9 1827.42 386.270   3
  -6 -12   9 1025.55 270.849   4
   6 -12  10 2018.78 426.458   3
  -6 -12  10 1766.59 384.774   4
   6 -12  11 2493.23 456.478   3
  -6 -12  11 2426.50 422.736   4
   6 -12  12 122.057 199.491   3
  -6 -12  12-37.6473 195.858   4
   6 -12  13 429.472 231.813   3
  -6 -12  13 1001.51 297.242   4
   6 -12  14 4862.92 522.998   3
  -6 -12  14 5727.61 605.067   4
   6 -12  15 952.406 252.485   3
  -6 -12  15 1626.42 339.375   4
   6 -12  16 402.684 171.988   3
  -6 -12  16 605.820 243.983   4
  -6 -12  17 4419.53 473.751   4
   6 -12  17 3971.21 406.955   3
   6 -12  18 635.278 155.504   3
  -6 -12  18 2384.84 358.542   4
  -6 -12  19 1304.90 257.362   4
  -6 -12  20 367.914 137.755   4
  -6 -12  21 3200.27 330.696   4
  -6 -12  22 117.273 89.9209   4
   6 -13   0 12004.8 868.165   3
  -6 -13   0 11751.1 840.890   4
   6 -13  -1 839.086 269.021   3
   6 -13   1 1077.34 323.212   3
  -6 -13  -1 499.454 202.916   4
  -6 -13   1 1009.77 268.072   4
   6 -13  -2 522.903 228.031   3
   6 -13   2 493.396 255.857   3
  -6 -13   2 702.475 232.161   4
   6 -13  -3 71.1033 179.048   3
   6 -13   3 268.835 248.103   3
  -6 -13   3 406.655 184.263   4
   6 -13   4 18767.3 1096.02   3
   6 -13  -4 18082.0 990.033   3
  -6 -13   4 17403.3 1037.18   4
   6 -13  -5 31.8540 130.419   3
   6 -13   5 388.258 280.566   3
  -6 -13   5 27.5588 181.762   4
   6 -13   6-72.0220 239.893   3
  -6 -13   6 343.353 237.676   4
   6 -13   7 620.602 277.026   3
  -6 -13   7 297.153 216.131   4
   6 -13   8 10407.3 814.567   3
  -6 -13   8 10621.1 793.946   4
   6 -13   9 3047.16 475.129   3
  -6 -13   9 3546.88 468.692   4
   6 -13  10 288.210 200.081   3
  -6 -13  10 247.158 221.904   4
   6 -13  11 57.5366 202.324   3
  -6 -13  11 325.229 252.049   4
   6 -13  12 15247.3 912.618   3
  -6 -13  12 14391.2 876.330   4
   6 -13  13 1640.99 330.307   3
  -6 -13  13 1971.82 345.733   4
   6 -13  14 2337.23 360.809   3
  -6 -13  14 2330.20 371.526   4
   6 -13  15 406.486 163.624   3
  -6 -13  15 453.580 221.046   4
   6 -13  16 1415.66 252.988   3
  -6 -13  16 1641.30 303.551   4
   6 -13  17 1393.65 216.980   3
  -6 -13  17 2296.54 327.776   4
  -6 -13  18 3274.67 350.171   4
  -6 -13  19 2041.10 261.907   4
  -6 -13  20 528.530 134.166   4
   6 -14   0 2061.25 388.233   3
   6 -14  -1 3282.15 436.731   3
   6 -14   1 2710.14 410.437   3
  -6 -14   1 2920.91 418.111   4
   6 -14  -2 109.608 162.971   3
   6 -14   2 1.20590 196.961   3
  -6 -14   2-210.625 230.315   4
   6 -14  -3 2386.54 369.327   3
   6 -14   3 2260.49 401.924   3
  -6 -14   3 2709.82 414.509   4
   6 -14   4 5626.20 594.802   3
  -6 -14   4 5525.44 566.113   4
   6 -14  -4 5479.12 499.128   3
   6 -14   5 172.051 200.558   3
  -6 -14   5 415.823 231.628   4
   6 -14   6-219.012 261.694   3
  -6 -14   6 291.880 215.584   4
   6 -14   7 1731.20 362.138   3
  -6 -14   7 1861.25 357.524   4
   6 -14   8 2731.63 432.726   3
  -6 -14   8 2950.30 410.952   4
   6 -14   9 126.319 207.112   3
  -6 -14   9 25.5736 161.602   4
  -6 -14  10 841.939 255.846   4
   6 -14  10 846.055 263.152   3
   6 -14  11 3887.53 449.562   3
  -6 -14  11 3880.95 443.592   4
   6 -14  12 1441.25 287.340   3
  -6 -14  12 1550.94 295.932   4
   6 -14  13 310.607 177.108   3
  -6 -14  13 117.291 131.811   4
   6 -14  14 281.828 146.172   3
  -6 -14  14 4.05658 148.031   4
  -6 -14  15 2712.79 331.377   4
   6 -14  15 2388.05 281.995   3
   6 -14  16 1332.07 194.411   3
  -6 -14  16 1690.26 247.498   4
  -6 -14  17 522.162 146.125   4
   6 -15   0 421.078 194.672   3
   6 -15  -1 219.594 151.510   3
   6 -15   1 356.371 155.161   3
   6 -15  -2 215.188 126.019   3
   6 -15   2 151.637 179.648   3
   6 -15  -3 755.385 174.177   3
   6 -15   3 576.557 223.556   3
   6 -15   4 28.7487 182.383   3
  -6 -15   4 110.116 150.929   4
   6 -15   5-21.6575 155.771   3
  -6 -15   5-204.082 152.599   4
   6 -15   6 866.376 227.386   3
  -6 -15   6 773.156 212.889   4
   6 -15   7 1520.09 298.420   3
  -6 -15   7 1684.27 281.523   4
   6 -15   8 1123.99 270.180   3
  -6 -15   8 1144.02 232.558   4
   6 -15   9-15.7000 138.824   3
  -6 -15   9-229.246 165.387   4
   6 -15  10 3400.36 376.261   3
  -6 -15  10 3077.54 355.263   4
   6 -15  11-62.5614 120.480   3
  -6 -15  11 48.3906 113.537   4
  -6 -15  12 4404.57 383.005   4
   6 -15  12 4026.90 367.776   3
   6 -15  13-99.6041 107.289   3
  -6 -15  13 164.404 118.997   4
   6 -15  14 570.573 129.914   3
  -6 -15  14 166.459 100.829   4
   6 -16   0 8045.31 492.212   3
   6 -16  -1 1827.50 239.462   3
   6 -16   1 2176.81 272.723   3
   6 -16   2 310.313 139.937   3
   6 -16   3 1756.69 258.298   3
   6 -16   4 5891.36 452.522   3
   6 -16   5-69.3899 122.320   3
   6 -16   6 1055.35 208.139   3
   6 -16   7 2483.29 289.829   3
   6 -16   8 4959.40 392.935   3
   6 -16   9-24.8119 92.5303   3
   6 -16  10 191.439 90.7834   3
   6 -16  11 2232.02 228.171   3
   7   0   1-2.62226 256.531   1
   7   0   2 8916.84 1049.48   1
   7   0   3-56.7670 291.040   1
   7   0   4 1647.49 462.052   1
   7   0   5-27.7381 154.741   1
   7   0   6 21106.8 1674.14   1
   7   0   7 398.929 272.474   1
   7   0   8 14113.8 1472.91   1
   7   0   9-27.7505 206.056   1
   7   0  10 7064.40 1129.73   1
   7   0  11 248.649 299.274   1
   7   0  12 2584.92 729.516   1
   7   0  13 116.550 244.823   1
   7   0  14 2148.89 361.534   2
   7   0  15-170.976 163.764   2
   7   0  16 48733.5 1786.63   2
   7   0  17-112.009 197.652   2
   7   0  18 531.338 254.534   2
   7   0  19-95.9691 198.503   2
   7   0  20 743.518 291.092   2
   7   0  21-67.6314 224.755   2
   7   0  22 11720.4 914.943   2
   7   0  23 121.971 255.887   2
   7   0  24 2775.85 454.440   2
   7   0  25 258.033 203.870   2
   7   0  26 403.046 264.826   2
   7   0  27-2.03851 150.462   2
   7   0  28 212.555 135.423   2
   7   0  29 151.757 119.182   2
   7  -1   0-1189.00 358.892   1
   7  -1   1 33877.1 1786.78   1
   7   1   1 30376.7 2101.51   1
   7   1   2 95156.4 3674.37   1
   7  -1   2 95237.5 2986.22   1
   7   1   3 27867.8 1993.56   1
   7  -1   3 29908.7 1685.74   1
   7   1   4 306.197 265.300   1
   7  -1   4 158.180 144.701   1
   7   1   5 63936.5 3123.18   1
   7   1   6 164472. 5124.74   1
   7   1   7 1222.39 529.717   1
   7   1   8 67715.6 3409.96   1
   7   1   9 52125.7 3095.59   1
   7   1  10 65117.1 3539.54   1
   7   1  11 1681.97 568.866   1
   7   1  12 23090.5 2275.53   1
   7   1  13 31261.2 2735.88   1
   7  -1  14 31247.0 1336.71   2
   7   1  14 32632.4 1424.98   2
   7   1  14 28839.7 2740.55   1
   7  -1  15 1362.42 315.454   2
   7   1  15 2016.47 370.001   2
   7   1  16 5229.79 1273.42   1
   7  -1  16 5188.56 582.813   2
   7   1  16 4908.56 594.478   2
   7  -1  17 14409.5 975.355   2
   7   1  17 15055.4 1031.78   2
   7  -1  18 28415.2 1383.22   2
   7   1  18 28202.1 1428.64   2
   7  -1  19 2610.42 444.639   2
   7   1  19 2608.55 472.351   2
   7  -1  20 10277.1 851.701   2
   7   1  20 9938.32 877.294   2
   7  -1  21 2131.46 428.101   2
   7   1  21 2209.20 464.367   2
   7  -1  22 2730.90 451.568   2
   7   1  22 4605.33 626.365   2
   7  -1  23 6992.23 682.085   2
   7   1  23 6018.36 683.820   2
   7  -1  24 5610.30 587.647   2
   7   1  24 5568.43 640.973   2
   7   1  25 25.5673 202.751   2
   7  -1  25 39.2390 175.047   2
   7  -1  26 3907.30 447.092   2
   7   1  26 4551.84 534.715   2
   7  -1  27 1121.06 239.797   2
   7   1  27 1528.60 305.743   2
   7  -1  28-113.726 67.4538   2
   7   1  28 1615.29 295.836   2
   7   1  29 132.080 112.968   2
   7   2   1 20907.4 1917.69   1
   7   2   2-75.8864 258.575   1
   7   2   3 234.820 342.961   1
   7   2   4 15925.4 1666.47   1
   7   2   5 11822.1 1455.67   1
   7   2   6 992.758 441.048   1
   7   2   7 758.470 488.703   1
   7   2   8 5802.62 1125.94   1
   7   2   9 14800.7 1793.10   1
   7   2  10 2622.24 775.714   1
   7   2  11 595.626 548.583   1
   7   2  12 5209.92 1135.97   1
   7   2  13 6237.61 1343.65   1
   7   2  14 882.196 258.725   2
   7   2  14 738.777 422.355   1
   7  -2  15 1208.41 256.902   2
   7   2  15 869.273 308.842   2
   7   2  15 919.193 645.967   1
   7  -2  16 489.499 214.257   2
   7   2  16 392.469 226.959   2
   7   2  17 8663.88 1795.86   1
   7  -2  17 9563.93 774.762   2
   7   2  17 8669.74 802.772   2
   7  -2  18 2092.19 380.318   2
   7   2  18 2431.45 475.785   2
   7  -2  19 796.477 240.568   2
   7   2  19 858.142 328.705   2
   7   2  20 4290.32 595.463   2
   7  -2  20 4631.00 542.537   2
   7  -2  21-68.0858 194.813   2
   7   2  21 747.738 308.286   2
   7  -2  22-124.189 163.461   2
   7   2  22 117.231 296.492   2
   7  -2  23 1280.00 337.338   2
   7   2  23 1488.59 374.196   2
   7  -2  24 1.16342 159.160   2
   7   2  24-7.41453 247.077   2
   7   2  25 247.410 222.137   2
   7   2  26 16.2122 215.814   2
   7   2  27 464.415 252.128   2
   7   2  28 1023.41 247.432   2
   7   2  29 240.712 152.465   2
   7   2  30 87.4318 76.3907   2
   7   3   1 29651.8 2397.46   1
   7   3   2 10132.1 1382.85   1
   7   3   3 5512.38 1024.61   1
   7   3   4 7672.44 1249.31   1
   7   3   5 8053.17 1295.94   1
   7   3   6 10425.9 1478.79   1
   7   3   7 13246.9 1718.65   1
   7   3   8 22049.8 2242.46   1
   7   3   9 45901.5 3291.50   1
   7   3  10 934.949 561.417   1
   7   3  11 22999.2 2423.57   1
   7   3  12 35347.0 3124.45   1
   7   3  13 21630.9 2512.67   1
   7   3  14 949.022 271.989   2
   7   3  14 2014.62 889.901   1
   7   3  15 7919.68 747.631   2
   7   3  15 8401.58 1699.33   1
   7   3  16 7874.84 767.948   2
   7   3  16 7529.90 1600.20   1
   7   3  17 31934.6 1539.92   2
   7   3  17 29415.8 3254.95   1
   7   3  18 1823.89 440.612   2
   7   3  18 4958.84 1487.66   1
   7   3  19 502.068 311.761   2
   7   3  20 6506.26 750.537   2
   7   3  21 10235.4 912.514   2
   7   3  22 6251.12 721.646   2
   7   3  23 658.172 333.999   2
   7   3  24 1940.74 422.266   2
   7   3  25 14436.7 969.780   2
   7   3  26 11596.8 834.184   2
   7   3  27 2444.35 390.057   2
   7   3  28 550.135 203.899   2
   7   3  29 5893.14 464.282   2
   7   3  30 966.034 175.744   2
   7   4   0-4.87028 320.996   1
   7   4   1 27835.5 2485.31   1
   7   4   2 12727.2 1684.79   1
   7   4   3 174.127 332.653   1
   7   4   4 11059.5 1604.97   1
   7   4   5 3124.83 866.511   1
   7   4   6-146.614 405.022   1
   7   4   7 7545.00 1396.86   1
   7   4   8 981.608 560.635   1
   7   4   9 829.276 585.050   1
   7   4  10 2149.97 845.153   1
   7   4  11 439.564 452.739   1
   7   4  12 929.639 504.483   1
   7   4  13 175.557 487.505   1
   7   4  14 1926.49 418.361   2
   7   4  14 1639.63 804.834   1
   7   4  15 364.866 266.865   2
   7   4  15 1022.40 667.680   1
   7   4  16 469.287 284.630   2
   7   4  16-1647.54 827.579   1
   7   4  17 74.9250 222.665   2
   7   4  17-2220.29 954.528   1
   7   4  18 1593.24 429.578   2
   7   4  18 2839.33 1190.82   1
   7   4  19 7921.51 808.972   2
   7   4  20 151.802 251.672   2
   7   4  21 3020.25 535.345   2
   7   4  22 379.639 288.315   2
   7   4  23 2148.87 457.003   2
   7   4  24 173.566 298.132   2
   7   4  25 1524.08 382.459   2
   7   4  26 245.975 204.132   2
   7   4  27 598.908 248.256   2
   7   4  28 1229.90 246.906   2
   7   4  29 1462.16 231.219   2
   7   5   0 1172.16 625.258   1
   7   5   1 4894.93 1155.34   1
   7   5   2 11435.9 1669.17   1
   7   5   3 2131.72 764.685   1
   7   5   4 355.607 483.546   1
   7   5   5 8483.71 1512.36   1
   7   5   6 4021.15 1079.59   1
   7   5   7 7371.60 1426.27   1
   7   5   8 2214.06 860.202   1
   7   5   9 1099.66 825.887   1
   7   5  10 5308.09 1274.93   1
   7  -5  11 30933.4 1243.44   3
   7   5  11 37395.8 3416.29   1
   7   5  12 595.187 541.807   1
   7   5  13 593.011 537.741   1
   7   5  13 818.674 268.411   2
   7   5  14 4637.88 594.598   2
   7   5  14 4429.67 1178.39   1
   7   5  15 9979.85 859.631   2
   7   5  15 8902.12 1820.57   1
   7   5  16 11824.5 955.712   2
   7   5  16 16627.6 2561.91   1
   7   5  17 5535.50 688.903   2
   7   5  17 2771.83 1067.51   1
   7   5  18 15030.9 1097.72   2
   7   5  19 8419.67 834.094   2
   7   5  20 144.991 238.163   2
   7   5  21 6267.03 720.118   2
   7   5  22 6795.19 736.161   2
   7   5  23 13815.0 1000.91   2
   7   5  24 965.415 347.079   2
   7   5  25 15549.4 960.911   2
   7   5  26 4987.01 547.631   2
   7   5  27 8659.37 635.948   2
   7   5  28 1119.23 241.346   2
   7   5  29 3084.66 305.047   2
   7   6   0 198.987 504.755   1
   7   6  -1 1810.41 827.337   1
   7   6   1 1999.58 758.228   1
   7   6   2 1142.35 550.946   1
   7   6   3 1139.87 655.271   1
   7   6   4 1570.86 788.308   1
   7   6   5 203.220 340.327   1
   7   6   6 451.640 650.019   1
   7  -6   7-159.017 156.040   3
   7   6   7 98.3196 386.828   1
   7  -6   8 1878.34 315.504   3
   7   6   8 378.051 485.604   1
   7  -6   9 3018.93 422.272   3
   7   6   9 2645.51 975.111   1
   7  -6  10 2110.46 350.113   3
   7   6  10 2950.19 1035.79   1
   7   6  11 2473.80 1088.47   1
   7  -6  11 109.922 146.664   3
   7  -6  12 8740.68 700.269   3
   7   6  12 9199.17 1819.03   1
   7   6  12 9181.73 797.188   2
   7   6  13 1620.92 835.897   1
   7  -6  13 1241.30 271.794   3
   7   6  13 1597.04 384.513   2
   7   6  14 2222.30 771.941   1
   7   6  14 905.046 293.023   2
   7   6  15-95.4811 219.973   2
   7   6  15-924.180 683.944   1
   7   6  16 6101.73 699.461   2
   7   6  16 5848.16 1544.67   1
   7   6  17 1242.15 363.407   2
   7   6  18-42.5823 235.696   2
   7   6  19 1082.80 372.836   2
   7   6  20 3301.54 508.750   2
   7   6  21-115.688 310.346   2
   7   6  22 1235.02 396.457   2
   7   6  23 653.844 313.258   2
   7   6  24 644.663 250.868   2
   7   6  25-95.7050 200.810   2
   7   6  26 476.665 215.181   2
   7   6  27 428.052 191.455   2
   7   6  28-179.104 125.606   2
   7  -7   0-159.140 173.066   3
   7   7   0-380.053 488.457   1
   7  -7  -1 250.623 165.756   3
   7   7   1-66.0319 581.255   1
   7  -7   1 274.916 159.137   3
   7   7  -1 6.75599 717.048   1
   7  -7  -2 31895.0 1287.13   3
   7   7   2 34332.6 3240.01   1
   7  -7   2 29486.1 1253.18   3
   7   7  -2 31268.5 3178.64   1
   7   7   3 25222.7 2807.38   1
   7  -7   3 28267.7 1239.07   3
   7  -7  -3 28009.7 1195.88   3
   7  -7  -4 2726.51 390.586   3
   7  -7   4 2717.15 393.300   3
   7  -7   5 68192.9 1933.36   3
   7  -7  -5 66436.4 1839.73   3
   7   7   5 68015.7 4656.20   1
   7  -7  -6 2707.25 385.788   3
   7  -7   6 2337.53 385.691   3
   7   7   6 2334.16 893.110   1
   7  -7  -7 2574.53 383.729   3
   7  -7   7 2421.00 395.871   3
   7   7   7 1487.62 658.076   1
   7  -7  -8 912.274 226.251   3
   7  -7   8 989.068 239.485   3
   7  -7   9 24426.1 1190.20   3
   7   7   9 25512.8 2990.19   1
   7  -7  10 16607.5 994.858   3
   7   7  10 12137.4 2075.56   1
   7  -7  11 3629.89 474.275   3
   7   7  11 2838.47 457.003   2
   7   7  12 1877.12 854.724   1
   7  -7  12 1650.50 333.101   3
   7   7  12 1516.69 366.710   2
   7  -7  13 11922.2 842.624   3
   7   7  13 12667.9 2193.57   1
   7   7  13 12966.1 968.846   2
   7  -7  14 17252.8 999.766   3
   7   7  14 18933.2 1177.92   2
   7   7  14 16682.3 2601.28   1
   7   7  15 1910.33 388.128   2
   7   7  16 491.313 252.872   2
   7   7  17 2963.36 516.730   2
   7   7  18 24096.8 1348.70   2
   7   7  19 787.668 307.340   2
   7   7  20 251.555 230.459   2
   7   7  21 8301.14 763.839   2
   7   7  22 24797.2 1253.05   2
   7   7  23 1593.68 324.080   2
   7   7  24-116.694 203.483   2
   7   7  25 138.759 146.192   2
   7   7  26 13939.3 745.464   2
  -7  -7  27 35.5392 94.5951   4
   7   7  27 108.693 124.199   2
   7   8   0 737.732 686.406   1
   7  -8   0-92.0462 144.598   3
   7   8   1 1231.64 835.425   1
   7  -8  -1 1057.44 263.588   3
   7  -8   1 1425.96 335.933   3
   7   8  -1 1666.06 1059.66   1
   7  -8  -2 9157.04 726.110   3
   7  -8   2 10258.3 780.966   3
   7   8  -2 9085.04 1814.44   1
   7   8   2 9480.44 1790.96   1
   7   8  -3 3767.99 1308.67   1
   7  -8  -3 2058.16 349.634   3
   7  -8   3 2817.03 421.044   3
   7   8   3 1200.46 544.832   1
   7  -8   4 6024.52 611.339   3
   7   8  -4 5381.61 1440.88   1
   7   8   4 4699.45 1389.18   1
   7  -8  -4 5332.93 551.742   3
   7   8   5 2296.16 895.237   1
   7  -8  -5 1738.23 327.476   3
   7  -8   5 1834.54 360.117   3
  -7  -8   5 1929.04 342.574   4
   7  -8  -6 811.454 219.752   3
   7  -8   6 1225.81 342.054   3
  -7  -8   6 922.018 239.555   4
   7  -8  -7 2043.04 353.070   3
   7  -8   7 2743.38 438.830   3
  -7  -8   7 1996.43 303.651   4
   7   8   7 1921.10 954.935   1
   7  -8  -8 1106.84 256.806   3
   7  -8   8 913.565 270.484   3
   7   8   8 1413.89 773.762   1
  -7  -8   8 919.116 237.453   4
   7  -8   9 463.904 216.538   3
  -7  -8   9 531.625 232.173   4
   7  -8  10 170.572 184.206   3
   7   8  10 441.847 235.712   2
  -7  -8  10 253.876 229.728   4
   7  -8  11 25.4783 179.422   3
   7   8  11-82.2777 212.476   2
   7   8  12-95.8635 393.220   1
   7  -8  12 494.122 202.601   3
   7   8  12 160.501 236.419   2
   7  -8  13 4473.30 540.786   3
   7   8  13 3573.09 523.017   2
   7  -8  14 635.835 225.448   3
   7   8  14 628.127 259.534   2
   7  -8  15 511.494 206.932   3
   7   8  15 737.979 282.997   2
   7   8  16 1537.55 398.858   2
   7   8  17 1236.29 328.833   2
   7   8  18 52.6942 215.718   2
   7   8  19 667.428 262.630   2
   7   8  20-31.2104 220.587   2
   7   8  21 172.428 188.124   2
   7   8  22 369.510 203.554   2
   7   8  23 497.430 211.402   2
  -7  -8  23 86.9468 163.128   4
   7   8  24 230.394 140.202   2
  -7  -8  24-61.3356 131.429   4
  -7  -8  25-65.7298 145.935   4
   7   8  25 113.134 147.939   2
  -7  -8  26-24.9850 95.7615   4
   7   8  26 27.4464 88.9850   2
   7  -9   0-1.32974 156.380   3
   7   9   0 79.4554 332.823   1
   7   9   1 19699.8 2667.86   1
   7  -9  -1 18692.1 1069.66   3
   7  -9   1 19611.3 1104.61   3
   7   9  -1 15275.5 2371.37   1
   7   9   2 82614.3 5542.15   1
   7  -9  -2 84587.6 2245.61   3
   7  -9   2 85620.0 2305.35   3
   7   9  -2 90850.2 5779.60   1
   7  -9  -3 4834.73 546.305   3
   7  -9   3 4242.11 544.182   3
   7   9   3 4354.14 1302.60   1
   7   9  -3 4197.53 1301.20   1
   7  -9   4 13533.8 939.826   3
   7   9   4 12633.3 2190.35   1
   7   9  -4 13257.1 2241.29   1
  -7  -9   4 12411.3 843.883   4
   7  -9  -4 13667.4 895.372   3
   7  -9  -5 49.9680 150.357   3
   7  -9   5 181.792 220.160   3
  -7  -9   5 64.4232 165.224   4
   7   9   5-66.4900 401.672   1
   7  -9   6 21667.1 1195.76   3
   7   9  -6 19321.4 2778.31   1
  -7  -9   6 21797.0 1120.63   4
   7   9   6 21334.0 2942.65   1
   7  -9  -6 21599.5 1112.01   3
   7  -9   7 6470.50 666.380   3
  -7  -9   7 6882.37 650.471   4
   7   9   7 6137.66 1554.02   1
   7  -9  -7 6122.38 600.614   3
   7  -9   8 19113.1 1130.43   3
   7   9   8 15401.6 2421.92   1
  -7  -9   8 17417.7 1025.91   4
   7   9   8 17456.3 1032.86   2
   7  -9  -8 18840.9 1011.03   3
   7  -9   9 2945.92 449.226   3
   7   9   9 2137.40 1041.32   1
   7   9   9 3354.00 486.824   2
  -7  -9   9 3404.64 484.530   4
   7  -9  10 14666.2 987.527   3
  -7  -9  10 13463.1 918.591   4
   7   9  10 13187.8 926.142   2
   7  -9  11 4262.59 543.156   3
   7   9  11 3824.87 518.877   2
  -7  -9  11 3408.79 478.112   4
   7  -9  12 13493.4 926.832   3
  -7  -9  12 13548.8 937.166   4
   7   9  12 13908.8 963.359   2
   7  -9  13 7692.24 705.473   3
  -7  -9  13 7431.71 715.512   4
   7   9  13 7757.86 725.592   2
   7  -9  14 12585.0 874.378   3
   7   9  14 13572.6 950.453   2
  -7  -9  14 12298.1 906.110   4
   7   9  15 1893.90 377.565   2
   7  -9  15 2202.37 383.422   3
  -7  -9  15 2320.30 438.226   4
   7  -9  16 15270.3 899.006   3
  -7  -9  16 14559.8 970.733   4
   7   9  16 15274.3 997.176   2
   7   9  17 6216.77 633.551   2
  -7  -9  17 7290.56 695.682   4
   7   9  18 2865.45 437.015   2
  -7  -9  18 2948.06 460.390   4
  -7  -9  19 5827.36 598.952   4
   7   9  19 6035.02 595.869   2
  -7  -9  20 5639.08 574.603   4
   7   9  20 5732.40 575.636   2
   7   9  21 810.332 250.060   2
  -7  -9  21 321.570 188.524   4
   7   9  22 841.035 236.516   2
  -7  -9  22 1104.33 245.864   4
  -7  -9  23 1441.95 283.659   4
   7   9  23 1208.46 233.637   2
   7   9  24 5467.62 432.037   2
  -7  -9  24 5874.73 451.698   4
  -7  -9  25 1251.07 199.869   4
   7 -10   0-80.8619 178.968   3
   7  10   0 551.375 706.097   1
   7 -10  -1 9363.62 782.033   3
   7 -10   1 8755.63 770.735   3
   7  10   1 5866.65 1478.58   1
   7  10  -1 8236.20 1842.44   1
   7 -10  -2 5367.44 596.618   3
   7  10  -2 4005.97 1304.01   1
   7 -10   2 5048.43 608.587   3
   7  10   2 3074.13 1195.82   1
  -7 -10   2 4527.02 486.252   4
   7  10  -3 2489.64 1020.44   1
   7 -10  -3 2646.85 426.341   3
   7 -10   3 1950.13 399.716   3
  -7 -10   3 2778.81 412.972   4
   7 -10  -4 3490.15 461.694   3
   7 -10   4 3471.30 499.252   3
   7  10  -4 4076.66 1371.02   1
  -7 -10   4 3795.55 485.272   4
   7  10   4 4520.06 1379.65   1
   7 -10  -5 2587.31 425.647   3
   7 -10   5 2922.64 501.296   3
  -7 -10   5 3175.54 452.335   4
   7  10   5 2014.69 1063.19   1
   7  10  -5 3113.74 1161.01   1
   7 -10  -6 189.251 139.536   3
   7 -10   6 193.545 198.828   3
  -7 -10   6 347.184 176.617   4
   7 -10  -7 52.4601 165.835   3
   7 -10   7 152.974 204.796   3
  -7 -10   7 324.062 201.772   4
   7 -10   8 2734.55 449.891   3
  -7 -10   8 3040.29 463.271   4
   7 -10   9 7033.16 709.483   3
  -7 -10   9 6961.81 676.451   4
   7 -10  10 1521.38 369.031   3
  -7 -10  10 1193.18 307.280   4
   7 -10  11 163.224 256.211   3
  -7 -10  11 261.606 257.131   4
   7 -10  12 528.883 253.434   3
  -7 -10  12 374.642 252.072   4
   7  10  13 2318.31 372.467   2
   7 -10  13 3043.48 455.002   3
  -7 -10  13 3026.62 487.806   4
   7  10  14 1559.47 334.823   2
   7 -10  14 1001.84 276.817   3
  -7 -10  14 1650.57 366.244   4
   7  10  15 700.288 233.102   2
   7 -10  15 300.187 181.979   3
  -7 -10  15 132.057 205.681   4
   7  10  16 1436.10 320.649   2
   7 -10  16 1858.24 327.783   3
  -7 -10  16 1948.82 389.888   4
   7  10  17 3033.11 408.017   2
   7 -10  17 2542.95 345.647   3
  -7 -10  17 3513.18 476.473   4
   7  10  18 314.501 200.406   2
  -7 -10  18 157.442 220.047   4
   7  10  19 1727.22 310.868   2
  -7 -10  19 1973.55 363.654   4
   7  10  20 148.194 127.740   2
  -7 -10  20 77.9955 157.667   4
  -7 -10  21 363.937 155.480   4
   7  10  21 394.162 160.021   2
  -7 -10  22 775.698 217.049   4
   7  10  22 386.022 137.647   2
  -7 -10  23 266.765 116.123   4
  -7 -10  24 23.0620 73.4457   4
   7 -11   0-97.8945 205.952   3
  -7 -11   0 273.238 211.507   4
   7 -11  -1 20587.4 1158.59   3
   7 -11   1 21719.4 1208.65   3
  -7 -11   1 21758.2 1127.21   4
   7 -11  -2 225.994 184.417   3
   7 -11   2 717.215 336.501   3
  -7 -11   2 583.396 256.664   4
   7 -11   3 21279.9 1206.73   3
  -7 -11   3 22083.1 1152.99   4
   7 -11  -3 22509.3 1180.89   3
   7 -11  -4 24.8207 175.073   3
   7 -11   4 313.809 241.733   3
  -7 -11   4 514.018 247.029   4
   7 -11   5 13253.7 959.500   3
  -7 -11   5 13559.7 901.417   4
   7 -11  -5 12922.1 868.030   3
   7 -11  -6 3393.91 465.584   3
   7 -11   6 3899.51 551.754   3
  -7 -11   6 3827.55 513.849   4
   7 -11   7 6252.53 684.876   3
  -7 -11   7 6531.44 644.056   4
   7 -11  -7 6665.06 609.662   3
   7 -11   8-159.312 290.836   3
  -7 -11   8 383.502 265.100   4
   7 -11   9 41265.7 1664.21   3
  -7 -11   9 39935.8 1566.20   4
   7 -11  10 730.554 320.974   3
  -7 -11  10 515.918 239.525   4
   7 -11  11 280.056 267.504   3
  -7 -11  11 202.648 171.512   4
   7 -11  12 708.114 283.356   3
  -7 -11  12 1349.55 343.174   4
   7 -11  13 31639.1 1360.27   3
  -7 -11  13 33965.7 1412.81   4
   7 -11  14 121.950 180.053   3
  -7 -11  14-35.5819 186.639   4
   7 -11  15 238.450 168.053   3
  -7 -11  15 297.497 219.187   4
   7 -11  16 1569.15 288.948   3
  -7 -11  16 1972.04 357.983   4
  -7 -11  17 15773.6 886.671   4
   7 -11  17 13154.6 728.550   3
  -7 -11  18-96.2178 174.971   4
  -7 -11  19 102.341 146.708   4
  -7 -11  20 738.745 193.652   4
  -7 -11  21 4800.15 401.300   4
  -7 -11  22 125.620 108.198   4
   7 -12   0-27.5860 218.665   3
  -7 -12   0-61.1717 155.373   4
   7 -12  -1 231.130 254.884   3
   7 -12   1-109.187 255.960   3
  -7 -12  -1-148.527 170.249   4
  -7 -12   1 101.730 210.359   4
   7 -12  -2 1589.04 343.122   3
   7 -12   2 1750.75 390.055   3
  -7 -12   2 1541.93 326.905   4
   7 -12  -3 1505.37 318.385   3
   7 -12   3 1430.73 370.753   3
  -7 -12   3 1782.73 364.386   4
   7 -12  -4 239.417 161.248   3
   7 -12   4 164.227 217.736   3
  -7 -12   4-61.0439 162.169   4
   7 -12  -5 325.500 167.632   3
   7 -12   5-138.217 264.984   3
  -7 -12   5-36.8981 174.418   4
   7 -12  -6 640.308 211.386   3
   7 -12   6 833.350 306.393   3
  -7 -12   6 681.611 245.060   4
   7 -12   7-169.726 301.209   3
  -7 -12   7 257.144 219.710   4
   7 -12   8 1180.32 350.424   3
  -7 -12   8 980.131 321.487   4
   7 -12   9 844.755 305.764   3
  -7 -12   9 1097.83 340.068   4
   7 -12  10 1397.07 359.444   3
  -7 -12  10 2100.27 384.078   4
   7 -12  11 505.391 275.335   3
  -7 -12  11 170.045 245.605   4
   7 -12  12 2566.53 416.002   3
  -7 -12  12 2538.94 412.586   4
   7 -12  13-146.987 220.732   3
  -7 -12  13 2.23905 169.765   4
   7 -12  14 279.072 154.134   3
  -7 -12  14 216.040 179.242   4
   7 -12  15 191.735 168.793   3
  -7 -12  15 50.5593 147.984   4
   7 -12  16 1797.96 286.171   3
  -7 -12  16 1953.58 328.072   4
   7 -12  17 196.030 114.419   3
  -7 -12  17 26.1056 125.749   4
  -7 -12  18 443.297 176.603   4
  -7 -12  19 199.134 116.413   4
  -7 -12  20 1574.52 229.207   4
   7 -13   0-328.410 210.968   3
  -7 -13   0-45.3822 180.440   4
   7 -13  -1-54.3688 189.682   3
   7 -13   1 141.424 186.680   3
  -7 -13   1-62.0435 166.663   4
   7 -13   2 20151.3 1115.77   3
  -7 -13   2 21528.4 1081.36   4
   7 -13  -2 21574.2 1106.25   3
   7 -13  -3 2300.23 380.858   3
   7 -13   3 1869.28 355.839   3
  -7 -13   3 2269.29 389.204   4
   7 -13  -4 56.8157 148.503   3
   7 -13   4 279.518 230.606   3
  -7 -13   4 187.998 187.685   4
   7 -13  -5 2855.08 397.614   3
   7 -13   5 3193.86 507.128   3
  -7 -13   5 2879.39 409.826   4
   7 -13   6 15921.6 992.131   3
  -7 -13   6 14110.5 880.150   4
   7 -13   7 799.666 293.715   3
  -7 -13   7 1745.08 344.944   4
   7 -13   8 1246.54 309.001   3
  -7 -13   8 1294.78 293.243   4
   7 -13   9 627.991 259.842   3
  -7 -13   9 520.560 216.733   4
   7 -13  10 10824.7 779.082   3
  -7 -13  10 12223.6 790.103   4
   7 -13  11 1498.55 301.475   3
  -7 -13  11 1769.62 331.740   4
   7 -13  12 2272.84 367.016   3
  -7 -13  12 2804.68 385.703   4
   7 -13  13 2455.67 356.707   3
  -7 -13  13 2933.51 379.458   4
  -7 -13  14 6585.27 527.125   4
   7 -13  14 6463.53 511.378   3
  -7 -13  15 6087.62 491.061   4
   7 -13  15 5403.09 446.892   3
   7 -13  16 1428.25 216.986   3
  -7 -13  16 1371.15 247.843   4
   7 -13  17-57.0361 36.5846   3
  -7 -13  17 559.416 165.959   4
  -7 -13  18 1936.91 232.362   4
   7 -14   0 158.989 177.533   3
   7 -14  -1 3281.35 434.308   3
   7 -14   1 3792.57 472.500   3
   7 -14  -2 328.031 156.752   3
   7 -14   2 431.163 212.867   3
   7 -14  -3 2769.93 358.822   3
   7 -14   3 3274.90 455.662   3
  -7 -14   3 2847.20 370.750   4
   7 -14  -4 863.615 227.274   3
   7 -14   4 1029.27 283.548   3
  -7 -14   4 555.318 184.970   4
   7 -14   5 666.385 249.622   3
  -7 -14   5 671.087 191.305   4
   7 -14   6 963.594 289.528   3
  -7 -14   6 453.041 202.148   4
   7 -14   7 447.154 226.683   3
  -7 -14   7 138.595 141.183   4
   7 -14   8 455.969 203.529   3
  -7 -14   8 433.658 173.300   4
   7 -14   9 1891.96 330.184   3
  -7 -14   9 1685.50 287.992   4
   7 -14  10 1204.37 267.933   3
  -7 -14  10 1331.81 238.684   4
   7 -14  11 171.751 146.632   3
  -7 -14  11-132.150 125.108   4
   7 -14  12 162.803 132.122   3
  -7 -14  12 571.582 195.047   4
   7 -14  13 1400.69 242.538   3
  -7 -14  13 869.900 207.276   4
   7 -14  14 88.1491 99.7072   3
  -7 -14  14-88.6259 107.333   4
   7 -14  15 580.149 134.360   3
  -7 -14  15 378.287 134.850   4
   7 -15   0-112.075 120.561   3
   7 -15  -1 72.8330 113.253   3
   7 -15   1-64.1847 126.427   3
   7 -15  -2 941.495 196.395   3
   7 -15   2 353.514 175.949   3
   7 -15  -3 279.525 126.604   3
   7 -15   3 97.8922 171.717   3
   7 -15   4 407.595 203.613   3
   7 -15   5 990.204 239.799   3
   7 -15   6 153.008 160.934   3
   7 -15   7-31.6785 146.308   3
  -7 -15   7 245.490 137.499   4
   7 -15   8 181.010 124.645   3
  -7 -15   8 361.192 155.561   4
  -7 -15   9 2576.87 282.501   4
   7 -15   9 2881.35 342.043   3
   7 -15  10 2194.55 284.611   3
  -7 -15  10 1788.06 231.827   4
   7 -15  11 633.598 170.094   3
  -7 -15  11 269.924 107.545   4
   7 -15  12 2240.41 255.346   3
   7 -16   0-50.4148 78.6361   3
   7 -16   1 472.839 145.400   3
   7 -16   2 721.576 155.084   3
   7 -16   3 230.077 118.915   3
   7 -16   4 136.196 96.3817   3
   7 -16   5 79.8174 95.0291   3
   7 -16   6 441.238 126.003   3
   7 -16   7 105.514 91.8114   3
   7 -16   8 47.0584 68.3362   3
   8   0   0 95781.8 3737.86   1
   8   0   1-797.378 355.210   1
   8   0   2 755.489 322.906   1
   8   0   3-523.180 294.160   1
   8   0   4 12950.6 1360.37   1
   8   0   5-1239.57 434.383   1
   8   0 -12 36867.4 1336.43   3
   8   0 -13 60.8883 127.575   3
   8   0  14 407.510 187.172   2
   8   0  15-161.772 188.368   2
   8   0  16 5517.47 639.909   2
   8   0  17 4.52895 207.160   2
   8   0  18 37203.3 1620.11   2
   8   0  19 197.945 231.359   2
   8   0  20 1643.97 397.597   2
   8   0  21-210.590 265.413   2
   8   0  22 1778.01 391.376   2
   8   0  23 157.736 233.820   2
   8   0  24 3391.53 503.717   2
   8   0  25-374.895 209.592   2
   8   0  26 2836.43 384.118   2
   8   0  27-104.314 128.447   2
   8   0  28 1030.81 191.015   2
   8   1   0 6150.29 1048.94   1
   8   1   1 27570.5 2132.74   1
   8   1   2 26222.3 2067.56   1
   8   1   3 58338.8 3087.21   1
   8   1   4 72666.6 3502.20   1
   8   1   5 19254.1 1834.65   1
   8   1   6 16146.8 1696.46   1
   8   1   7 86911.5 4011.49   1
   8   1   8 22200.3 2059.33   1
   8   1   9 4713.47 1009.04   1
   8   1  10 16862.6 1901.99   1
   8   1  11 36146.3 2850.41   1
   8   1 -11 33247.2 1274.74   3
   8   1 -12 47785.4 1558.95   3
   8  -1 -12 54964.7 1601.68   3
   8   1 -13 798.065 218.089   3
   8  -1  14 6080.14 630.811   2
   8   1  14 6953.42 703.831   2
   8  -1  15 2797.83 441.346   2
   8   1  15 2565.99 445.844   2
   8  -1  16 1254.87 311.173   2
   8   1  16 1844.17 394.437   2
   8  -1  17 9747.14 817.971   2
   8   1  17 10201.9 864.066   2
   8  -1  18 18015.4 1109.32   2
   8   1  18 17512.8 1158.24   2
   8  -1  19 2659.05 447.774   2
   8   1  19 2663.16 494.841   2
   8  -1  20 12212.0 910.617   2
   8   1  20 11638.0 953.844   2
   8  -1  21 3025.10 462.761   2
   8   1  21 3628.47 544.410   2
   8  -1  22 6277.85 648.238   2
   8   1  22 6720.08 710.715   2
   8  -1  23 575.821 240.928   2
   8   1  23 783.385 291.449   2
   8  -1  24 1839.44 353.668   2
   8   1  24 1544.99 357.450   2
   8   1  25 4299.28 508.361   2
   8  -1  25 4863.09 489.695   2
   8   1  26 2084.56 357.957   2
   8  -1  26 2100.63 308.032   2
   8   1  27 298.375 167.447   2
   8   1  28 1157.18 228.093   2
   8   1  29 830.702 159.820   2
   8   2   0 1386.61 562.443   1
   8   2   1 35021.3 2612.14   1
   8   2   2 1080.93 440.253   1
   8   2   3 19229.1 1927.74   1
   8   2   4 7281.18 1193.90   1
   8   2   5 5548.93 1107.62   1
   8   2   6 1291.87 459.508   1
   8   2   7 29751.7 2511.30   1
   8   2   8 6042.15 1151.56   1
   8   2   9 13118.9 1712.79   1
   8   2  10 7436.94 1366.10   1
   8   2 -11 14732.5 871.922   3
   8   2  11 13969.2 1903.52   1
   8   2  12 15013.8 1995.43   1
   8   2 -12 14453.9 863.795   3
   8  -2  13 6516.31 627.673   2
   8   2  13 7576.47 1423.59   1
   8  -2  14 819.902 247.978   2
   8   2  14 1611.75 1012.86   1
   8  -2  15 1140.32 279.685   2
   8   2  15 1403.61 355.172   2
   8  -2  16 13751.4 928.238   2
   8   2  16 13683.3 1013.96   2
   8  -2  17 3088.26 471.811   2
   8   2  17 2505.63 444.007   2
   8   2  18 5532.62 673.025   2
   8  -2  18 4986.28 562.793   2
   8  -2  19 23430.6 1214.57   2
   8   2  19 22484.0 1311.34   2
   8  -2  20 433.309 239.972   2
   8   2  20 217.616 258.130   2
   8  -2  21 1947.85 354.648   2
   8   2  21 1650.89 400.241   2
   8  -2  22 1366.33 332.704   2
   8   2  22 1972.44 432.969   2
   8   2  23 1714.83 402.179   2
   8   2  24 2135.26 432.166   2
   8   2  25 607.988 234.742   2
   8   2  26 264.511 202.278   2
   8   2  27 2404.17 342.480   2
   8   2  28 5457.47 453.412   2
   8   2  29 112.079 106.971   2
   8   3   0 14899.1 1841.47   1
   8   3   1 7872.73 1331.40   1
   8   3   2 480.882 323.522   1
   8   3   3 32926.0 2671.42   1
   8   3   4 18533.9 2047.67   1
   8   3   5 4683.29 1084.46   1
   8   3   6 16054.4 1917.02   1
   8   3   7 73976.6 4241.04   1
   8   3   8 2470.61 811.632   1
   8   3  -9 17639.7 945.495   3
   8   3   9 15447.3 1990.54   1
   8   3 -10 14567.5 878.469   3
   8   3  10 13429.2 1857.96   1
   8   3  11 13729.3 1944.74   1
   8   3  12 3058.38 882.227   1
   8   3  13 13.3162 573.939   1
   8   3  14 10831.3 896.805   2
   8   3  14 10385.4 1726.56   1
   8   3  15 12575.1 977.670   2
   8   3  15 12620.2 2032.60   1
   8   3  16 11817.2 969.212   2
   8   3  16 6746.23 1560.10   1
   8   3  17 2353.25 468.656   2
   8   3  18 14048.4 1057.86   2
   8   3  19 6650.91 749.290   2
   8   3  20 8625.00 841.174   2
   8   3  21 1418.40 426.115   2
   8   3  22 5449.51 661.369   2
   8   3  23 8890.95 816.850   2
   8   3  24 12548.2 902.906   2
   8   3  25 509.288 262.600   2
   8   3  26 915.374 282.000   2
   8   3  27 3059.87 391.957   2
   8   3  28 3408.62 361.937   2
   8   3  29 547.132 143.707   2
   8   4   0 2195.71 645.549   1
   8   4   1 2687.28 851.904   1
   8   4  -1 3818.14 1063.31   1
   8   4   2-53.0240 507.710   1
   8   4   3 8723.81 1460.35   1
   8   4   4 577.554 517.180   1
   8   4   5 1251.13 592.798   1
   8   4   6 2831.32 812.763   1
   8   4   7 14034.4 1978.88   1
   8   4   8 7750.71 1513.13   1
   8   4   9 4891.39 1232.00   1
   8  -4  -9 4722.46 483.717   3
   8  -4   9 4327.75 462.014   3
   8  -4 -10 91.7622 146.068   3
   8  -4  10 60.6548 143.711   3
   8   4  11 3691.57 1127.93   1
   8   4  12-1616.47 781.028   1
   8   4  13 3771.68 1118.27   1
   8   4  14 1706.12 403.812   2
   8   4  14 1114.76 655.256   1
   8   4  15 3785.15 556.167   2
   8   4  15 3391.33 1174.77   1
   8   4  16-167.221 255.323   2
   8   4  16-682.579 606.233   1
   8   4  17 12493.3 1003.50   2
   8   4  18 775.574 366.256   2
   8   4  19 12444.5 1008.76   2
   8   4  20 2331.95 459.248   2
   8   4  21 1958.67 455.434   2
   8   4  22 640.039 300.419   2
   8   4  23 4219.70 564.557   2
   8   4  24 1016.41 316.374   2
   8   4  25 1331.72 330.739   2
   8   4  26 664.663 223.313   2
   8   4  27 5783.67 505.400   2
   8   4  28 504.564 184.435   2
   8   5   0-30.2554 344.874   1
   8   5   1 2311.43 767.914   1
   8   5  -1 3425.73 1010.34   1
   8   5   2 6810.17 1448.47   1
   8   5   3 3074.35 961.034   1
   8   5   4 84.6443 383.155   1
   8   5   5 2428.69 994.208   1
   8  -5   5 1996.17 331.325   3
   8   5   6 2407.25 916.362   1
   8  -5  -6 3080.65 403.470   3
   8  -5   6 3343.18 428.902   3
   8  -5  -7 833.131 227.430   3
   8  -5   7 812.217 241.202   3
   8   5   7 553.921 518.028   1
   8  -5  -8 705.696 196.152   3
   8  -5   8 989.939 242.768   3
   8   5   8 627.642 628.455   1
   8  -5  -9 13876.6 837.381   3
   8   5   9 14160.1 2124.65   1
   8  -5   9 14213.3 876.712   3
   8  -5 -10 591.378 188.564   3
   8  -5  10 382.520 159.566   3
   8   5  10 294.215 615.254   1
   8   5  11 6812.05 1546.26   1
   8  -5  11 8872.50 696.791   3
   8   5  12 784.413 628.806   1
   8  -5  12 1262.64 255.908   3
   8   5  13 891.123 439.869   1
   8   5  14 1020.94 368.826   2
   8   5  14-532.002 608.765   1
   8   5  15 918.993 341.349   2
   8   5  15 1784.89 820.013   1
   8   5  16 11052.7 937.696   2
   8   5  17 14356.7 1076.03   2
   8   5  18 33.3143 275.805   2
   8   5  19 491.872 312.430   2
   8   5  20 752.671 318.114   2
   8   5  21 8305.96 807.279   2
   8   5  22 1574.74 404.365   2
   8   5  23 3263.30 490.308   2
   8   5  24 2215.92 411.118   2
   8   5  25 7968.52 656.270   2
   8   5  26 291.808 186.288   2
   8   5  27 1703.32 277.609   2
   8   5  28 2388.39 274.380   2
   8   6   0 6154.16 1442.16   1
   8  -6   0 6571.36 610.393   3
   8   6   1 7283.38 1471.83   1
   8   6  -1 6951.98 1504.39   1
   8  -6  -1 8236.80 676.827   3
   8  -6   1 7683.19 654.832   3
   8  -6  -2 1801.73 332.632   3
   8   6  -2 2724.60 1008.82   1
   8  -6   2 1870.55 330.372   3
   8   6   2 2250.59 882.037   1
   8  -6  -3 2260.85 363.581   3
   8  -6   3 1786.41 352.338   3
   8   6   3 1131.21 629.676   1
   8  -6  -4 1443.07 296.909   3
   8  -6   4 1340.40 301.669   3
   8   6   4 867.343 716.946   1
   8   6   5 528.283 370.475   1
   8  -6  -5 671.779 203.707   3
   8  -6   5 552.852 212.472   3
   8  -6  -6 735.244 217.131   3
   8  -6   6 831.519 279.008   3
   8   6   6 1652.24 763.944   1
   8  -6   7 2411.19 385.566   3
   8   6   7 2502.83 871.760   1
   8  -6  -7 3384.45 448.029   3
   8  -6   8 6758.98 639.506   3
   8   6   8 7394.36 1604.29   1
   8  -6  -8 6869.42 620.605   3
   8  -6  -9 2783.10 393.076   3
   8  -6   9 2278.52 382.004   3
   8   6   9 3013.10 1143.95   1
   8  -6  10 680.586 227.065   3
   8   6  10 496.703 504.696   1
   8   6  11 2437.67 1081.89   1
   8  -6  11 1699.47 341.738   3
   8   6  12 120.859 486.237   1
   8  -6  12 423.420 209.711   3
   8   6  13 11019.7 2043.79   1
   8   6  13 11890.9 964.300   2
   8  -6  13 10745.2 782.464   3
   8   6  14 1286.13 365.366   2
   8   6  14 874.963 768.124   1
   8   6  15 344.525 288.820   2
   8   6  16 748.551 337.033   2
   8   6  17 608.826 283.747   2
   8   6  18 3347.58 523.738   2
   8   6  19 521.004 284.363   2
   8   6  20 6392.70 706.770   2
   8   6  21 1356.95 375.582   2
   8   6  22-111.970 250.810   2
   8   6  23 1710.45 338.735   2
   8   6  24 1675.58 345.142   2
   8   6  25 223.061 168.572   2
   8   6  26 824.797 224.116   2
  -8  -6  27 1628.30 207.335   4
   8   6  27 1839.75 255.249   2
   8  -7   0 990.912 245.288   3
   8   7   0 431.761 596.796   1
   8   7   1 13417.8 2157.22   1
   8   7  -1 15755.6 2359.94   1
   8  -7  -1 14655.8 914.828   3
   8  -7   1 14996.4 936.506   3
   8  -7  -2 2355.51 396.115   3
   8  -7   2 1777.66 351.155   3
   8   7  -2 1629.97 592.110   1
   8   7   2 2616.20 1016.30   1
   8  -7   3 30305.3 1340.54   3
   8   7   3 30834.0 3236.67   1
   8   7  -3 33784.5 3496.38   1
   8  -7  -3 33574.6 1385.01   3
   8  -7  -4 336.050 167.821   3
   8   7   4 126.115 437.661   1
   8  -7   4 337.385 180.766   3
   8   7  -4 389.794 653.593   1
   8   7   5 2430.74 872.999   1
   8  -7  -5 1893.40 318.724   3
   8  -7   5 1817.24 367.894   3
   8  -7   6 4790.56 543.712   3
   8  -7  -6 4643.45 513.062   3
   8   7   6 4863.63 1326.59   1
   8  -7   7 28985.0 1323.48   3
   8  -7  -7 28643.0 1272.75   3
   8   7   7 29770.9 3279.73   1
   8  -7  -8 855.755 246.422   3
   8  -7   8 789.815 258.233   3
   8   7   8 1232.39 919.019   1
   8  -7  -9 2014.36 331.786   3
   8  -7   9 2560.94 421.623   3
   8  -7  10 403.742 237.944   3
   8   7  10-156.712 425.705   1
   8  -7  11 10521.7 815.781   3
   8   7  11 9022.68 1870.63   1
   8   7  12 5959.66 1537.20   1
   8   7  12 6208.69 692.544   2
   8  -7  12 7198.43 672.863   3
   8  -7  13 162.927 172.196   3
   8   7  13-30.1007 238.964   2
   8  -7  14 97.6076 169.669   3
   8   7  14 194.762 223.690   2
   8   7  15 2619.90 472.853   2
   8   7  16 16733.4 1119.22   2
   8   7  17 6129.92 699.418   2
   8   7  18 293.905 235.009   2
   8   7  19 3052.67 496.676   2
   8   7  20 11413.0 881.489   2
   8   7  21 1921.07 370.174   2
   8   7  22 245.031 231.385   2
   8   7  23 506.240 208.190   2
   8   7  24 6349.27 545.891   2
   8   7  25 1536.60 275.966   2
  -8  -7  25 1943.92 267.751   4
  -8  -7  26-141.841 106.963   4
   8   7  26 105.613 106.067   2
   8   8   0 73618.0 5218.01   1
   8  -8   0 74756.1 2137.87   3
   8  -8   1 7380.67 684.038   3
   8   8  -1 8325.29 1763.78   1
   8   8   1 6647.44 1559.04   1
   8  -8  -1 7367.21 678.936   3
   8  -8  -2 1462.40 324.104   3
   8  -8   2 1214.55 313.943   3
   8   8   2 1012.18 865.273   1
   8   8  -2 1578.74 817.076   1
   8  -8  -3-120.657 199.400   3
   8   8  -3 692.338 392.913   1
   8  -8   3 34.2446 195.429   3
   8   8   3 456.732 417.110   1
   8  -8   4 10467.8 832.571   3
   8   8  -4 10203.8 1958.34   1
   8   8   4 11926.3 2175.84   1
   8  -8  -4 9817.50 774.436   3
   8  -8  -5-143.473 144.210   3
   8  -8   5-127.728 186.966   3
   8   8  -5-352.620 527.917   1
   8   8   5-578.719 532.261   1
   8  -8  -6 2435.21 378.642   3
   8  -8   6 2626.14 453.261   3
   8  -8  -7 861.721 272.554   3
   8  -8   7 1369.27 324.417   3
   8   8   7 1607.75 721.056   1
   8  -8   8 25606.2 1297.58   3
   8  -8  -8 24754.2 1184.30   3
   8   8   8 23095.0 3033.55   1
   8  -8  -9 505.640 207.091   3
   8  -8   9 1006.66 313.808   3
  -8  -8   9 902.937 265.266   4
   8  -8  10 3028.63 473.148   3
   8   8  10 3021.98 492.451   2
  -8  -8  10 3289.89 451.676   4
   8  -8  11 160.379 172.334   3
   8   8  11 43.6018 207.055   2
  -8  -8  11 401.388 200.246   4
   8  -8  12 10299.6 810.093   3
  -8  -8  12 11110.2 832.527   4
   8   8  12 11318.5 915.863   2
   8  -8  13 610.486 268.635   3
   8   8  13 388.774 250.081   2
  -8  -8  13 397.267 227.130   4
   8  -8  14 489.637 214.353   3
   8   8  14 535.546 278.159   2
  -8  -8  14 803.357 272.291   4
   8  -8  15 13.1175 154.641   3
   8   8  15-63.4670 216.502   2
   8   8  16 3176.58 499.156   2
   8   8  17 5817.10 665.949   2
   8   8  18 375.402 257.523   2
   8   8  19-296.668 227.997   2
  -8  -8  19-22.0786 196.789   4
  -8  -8  20 5305.33 521.535   4
   8   8  20 5205.53 575.231   2
   8   8  21 621.770 230.595   2
  -8  -8  21 771.670 233.942   4
   8   8  22 209.838 199.446   2
  -8  -8  22 331.435 176.152   4
   8   8  23 219.302 152.660   2
  -8  -8  23-20.9941 125.822   4
  -8  -8  24 1411.77 227.985   4
   8   8  24 1868.07 277.103   2
  -8  -8  25 249.417 119.122   4
   8   8  25 187.923 128.150   2
   8  -9   0 3892.82 530.630   3
   8   9   0 940.926 709.542   1
   8  -9   1 28638.3 1370.53   3
   8   9   1 28083.0 3315.66   1
   8   9  -1 23704.6 3042.17   1
   8  -9  -1 28460.7 1354.25   3
   8   9  -2 387.102 535.048   1
   8  -9  -2 641.766 273.488   3
   8  -9   2 112.559 188.815   3
   8   9   2-8.56338 309.121   1
   8   9   3 2518.99 1053.35   1
   8  -9  -3-19.0295 178.283   3
   8  -9   3 63.1819 179.091   3
   8   9  -3 1540.27 754.181   1
   8  -9   4 42894.5 1686.05   3
   8   9  -4 39350.7 3986.55   1
   8  -9  -4 42466.2 1621.56   3
   8   9   4 37198.6 3903.65   1
   8  -9   5 9134.01 806.982   3
   8   9   5 6790.02 1733.02   1
   8  -9  -5 7212.38 677.143   3
   8   9  -6 5434.38 1513.18   1
   8  -9   6 4574.49 584.634   3
   8   9   6 4091.23 1314.52   1
   8  -9  -6 4674.78 541.586   3
   8  -9  -7 1675.34 332.166   3
   8  -9   7 1161.49 316.950   3
   8  -9   8 19379.1 1149.76   3
  -8  -9   8 18619.7 1032.23   4
   8  -9  -8 20191.8 1074.13   3
   8  -9   9 3125.24 505.256   3
   8   9   9 2688.33 435.851   2
  -8  -9   9 3008.85 428.406   4
   8  -9  10 19463.8 1146.59   3
  -8  -9  10 19536.9 1072.80   4
   8   9  10 19029.1 1129.90   2
   8  -9  11 1606.34 358.462   3
   8   9  11 1238.21 343.970   2
  -8  -9  11 1116.18 296.351   4
   8  -9  12 15813.7 997.071   3
  -8  -9  12 15110.4 953.015   4
   8   9  12 15585.4 1028.14   2
   8  -9  13 1475.68 359.950   3
   8   9  13 1615.47 374.769   2
  -8  -9  13 1247.76 341.151   4
  -8  -9  14 17968.7 1029.89   4
   8   9  14 18633.5 1108.79   2
   8  -9  14 19474.7 1063.37   3
   8  -9  15 3109.09 431.305   3
   8   9  15 3995.33 532.351   2
  -8  -9  15 4542.61 541.169   4
   8   9  16 2769.79 436.266   2
   8  -9  16 2575.80 355.110   3
  -8  -9  16 2862.89 427.711   4
  -8  -9  17 6460.65 611.194   4
   8   9  17 6547.99 644.968   2
  -8  -9  18 12712.4 813.208   4
   8   9  18 13317.3 866.741   2
   8   9  19-106.422 159.506   2
  -8  -9  19 479.892 210.700   4
   8   9  20 2353.10 355.483   2
  -8  -9  20 3193.30 401.510   4
   8   9  21 1624.25 290.257   2
  -8  -9  21 1645.93 269.933   4
  -8  -9  22 6273.97 475.143   4
   8   9  22 6106.04 485.808   2
  -8  -9  23 347.165 135.975   4
   8   9  23 431.850 127.349   2
  -8  -9  24 352.154 118.422   4
   8 -10   0 3483.81 512.731   3
   8 -10   1 22403.8 1227.63   3
   8 -10  -1 24841.7 1280.39   3
   8 -10  -2 420.725 258.124   3
   8 -10   2 227.642 192.384   3
   8 -10   3 8120.51 764.129   3
   8 -10  -3 8637.22 758.441   3
   8 -10  -4 1433.35 341.308   3
   8 -10   4 1741.09 431.555   3
   8 -10  -5 67.6564 166.675   3
   8 -10   5-110.855 254.125   3
   8 -10   6 4450.13 580.401   3
  -8 -10   6 4341.76 519.349   4
   8 -10  -6 4365.37 531.477   3
   8 -10  -7 3288.79 444.253   3
   8 -10   7 3185.74 491.386   3
  -8 -10   7 3008.70 426.341   4
   8 -10   8 3318.28 507.214   3
  -8 -10   8 2776.75 414.972   4
   8 -10  -8 3809.52 474.075   3
   8 -10   9 4172.96 563.120   3
  -8 -10   9 3675.73 476.367   4
   8 -10  10 1499.58 350.102   3
  -8 -10  10 2135.83 383.518   4
   8 -10  11 11961.4 873.573   3
  -8 -10  11 10705.4 790.152   4
   8  10  11 10907.8 799.334   2
   8 -10  12-203.771 240.242   3
   8  10  12 286.480 160.070   2
  -8 -10  12 508.835 243.069   4
   8  10  13 183.875 170.171   2
   8 -10  13 207.796 220.827   3
  -8 -10  13 461.161 238.457   4
   8  10  14 1744.25 323.074   2
   8 -10  14 2004.90 364.563   3
  -8 -10  14 2217.17 374.010   4
  -8 -10  15 7927.82 653.962   4
   8  10  15 7126.63 630.242   2
   8 -10  15 7022.20 611.154   3
   8  10  16 563.149 228.936   2
   8 -10  16 717.423 211.382   3
  -8 -10  16 831.996 244.839   4
   8  10  17 1320.58 281.146   2
  -8 -10  17 1042.08 261.483   4
   8  10  18 65.0894 129.598   2
  -8 -10  18 136.588 171.115   4
   8  10  19 1315.51 249.045   2
  -8 -10  19 1446.76 263.056   4
   8  10  20 815.601 211.706   2
  -8 -10  20 517.736 161.375   4
  -8 -10  21 990.990 207.112   4
   8  10  21 506.689 148.264   2
  -8 -10  22 1273.40 205.325   4
   8 -11   0 6153.68 656.821   3
   8 -11  -1 14384.5 981.468   3
   8 -11   1 13969.5 973.583   3
   8 -11  -2 469.974 241.539   3
   8 -11   2 710.986 285.763   3
   8 -11   3 32048.1 1483.18   3
   8 -11  -3 30616.5 1385.16   3
   8 -11  -4 574.896 228.897   3
   8 -11   4 696.404 290.606   3
   8 -11   5 7817.20 756.330   3
  -8 -11   5 7411.85 647.952   4
   8 -11  -5 7356.72 667.090   3
   8 -11  -6 1816.08 332.425   3
   8 -11   6 1839.76 412.126   3
  -8 -11   6 1773.98 326.786   4
   8 -11   7 22955.2 1250.22   3
  -8 -11   7 21536.0 1088.65   4
   8 -11  -7 21379.8 1070.21   3
   8 -11   8 894.127 338.272   3
  -8 -11   8 860.156 278.024   4
   8 -11   9 349.335 276.109   3
  -8 -11   9 587.772 252.909   4
   8 -11  10 1239.76 361.393   3
  -8 -11  10 1276.25 304.471   4
  -8 -11  11 18303.1 999.172   4
   8 -11  11 18480.1 1049.06   3
   8 -11  12 576.205 276.343   3
  -8 -11  12 13.5497 162.418   4
   8 -11  13 605.564 230.947   3
  -8 -11  13 237.529 202.960   4
   8 -11  14 773.863 215.756   3
  -8 -11  14 866.698 258.048   4
  -8 -11  15 16162.6 868.835   4
   8 -11  15 14484.0 814.407   3
   8 -11  16 222.879 145.682   3
  -8 -11  16 537.484 199.757   4
  -8 -11  17 322.222 174.576   4
  -8 -11  18 25.3213 112.991   4
  -8 -11  19 5400.52 423.662   4
  -8 -11  20 441.065 145.666   4
  -8 -11  21 796.829 147.626   4
   8 -12   0 535.779 263.403   3
   8 -12  -1 5928.84 629.031   3
   8 -12   1 5224.93 602.299   3
   8 -12  -2 1888.81 375.465   3
   8 -12   2 2020.14 406.530   3
   8 -12  -3 950.933 262.956   3
   8 -12   3 1018.14 319.089   3
   8 -12  -4 1383.58 292.957   3
   8 -12   4 1588.93 390.394   3
   8 -12  -5 965.844 263.090   3
   8 -12   5 1533.97 389.161   3
  -8 -12   5 1343.30 292.090   4
   8 -12  -6 101.062 202.301   3
   8 -12   6-301.433 289.999   3
  -8 -12   6 235.680 153.258   4
   8 -12   7 4094.67 537.188   3
  -8 -12   7 4071.27 476.831   4
   8 -12  -7 4263.01 450.934   3
   8 -12   8 2154.27 432.196   3
  -8 -12   8 1482.07 304.902   4
   8 -12   9 1032.38 310.388   3
  -8 -12   9 1008.21 236.360   4
   8 -12  10 57.9063 193.719   3
  -8 -12  10-50.1633 178.410   4
   8 -12  11 1999.51 377.414   3
  -8 -12  11 1775.57 321.619   4
   8 -12  12 2232.35 352.620   3
  -8 -12  12 1939.05 328.676   4
   8 -12  13-50.3778 154.737   3
  -8 -12  13 159.261 170.152   4
   8 -12  14 696.106 214.650   3
  -8 -12  14 1090.13 236.010   4
  -8 -12  15 4347.91 421.188   4
   8 -12  15 3990.73 401.835   3
   8 -12  16 715.224 160.977   3
  -8 -12  16 854.337 204.672   4
  -8 -12  17 1956.93 264.509   4
  -8 -12  18 3585.90 312.864   4
   8 -13   0 5492.13 567.257   3
   8 -13  -1-128.153 228.370   3
   8 -13   1 521.294 264.044   3
   8 -13  -2 2459.26 394.043   3
   8 -13   2 2266.43 412.346   3
   8 -13  -3 33.9018 159.025   3
   8 -13   3 367.633 221.181   3
   8 -13  -4 16349.2 891.498   3
   8 -13   4 16830.3 983.595   3
   8 -13  -5 10.7450 146.808   3
   8 -13   5 218.211 189.656   3
  -8 -13   5 139.586 151.699   4
   8 -13  -6 1541.74 282.531   3
   8 -13   6 1678.79 372.192   3
  -8 -13   6 1608.41 308.579   4
   8 -13   7 720.823 263.426   3
  -8 -13   7 622.026 220.170   4
  -8 -13   8 7195.76 547.405   4
   8 -13   8 6467.38 602.162   3
   8 -13   9 535.566 216.163   3
  -8 -13   9 633.355 211.390   4
  -8 -13  10 6452.04 516.758   4
   8 -13  10 6594.61 575.813   3
   8 -13  11 201.981 194.577   3
  -8 -13  11-14.8534 138.711   4
   8 -13  12 2961.17 381.700   3
  -8 -13  12 2753.17 327.590   4
   8 -13  13 2336.83 313.468   3
  -8 -13  13 1889.05 260.005   4
   8 -13  14 1850.12 255.963   3
  -8 -13  14 1812.10 245.895   4
   8 -13  15 171.810 108.278   3
  -8 -13  15 311.158 123.432   4
  -8 -13  16 829.150 146.302   4
   8 -14   0 695.306 231.889   3
   8 -14  -1 1654.85 300.456   3
   8 -14   1 1595.19 308.863   3
   8 -14  -2 468.093 198.793   3
   8 -14   2 473.321 228.294   3
   8 -14  -3 3056.79 360.061   3
   8 -14   3 2990.32 410.046   3
   8 -14  -4 4952.77 431.718   3
   8 -14   4 5699.91 544.503   3
   8 -14   5-156.997 186.951   3
   8 -14   6-217.563 178.381   3
   8 -14   7 146.549 165.945   3
  -8 -14   7-164.450 136.439   4
  -8 -14   8 4860.89 391.592   4
   8 -14   8 5629.83 510.249   3
   8 -14   9 91.3533 136.205   3
  -8 -14   9 33.6937 90.9376   4
   8 -14  10-43.3187 140.306   3
  -8 -14  10 74.1786 84.6822   4
   8 -14  11-44.5427 119.816   3
  -8 -14  11 215.721 103.875   4
  -8 -14  12 2434.24 247.175   4
   8 -14  12 3642.88 348.506   3
   8 -14  13 542.026 143.439   3
   8 -15   0 470.093 156.102   3
   8 -15  -1 145.875 123.683   3
   8 -15   1 59.8249 106.029   3
   8 -15  -2 41.8691 101.672   3
   8 -15   2-148.018 147.126   3
   8 -15  -3 1224.51 179.493   3
   8 -15   3 1171.88 228.779   3
   8 -15   4 521.107 187.439   3
   8 -15   5-108.797 132.721   3
   8 -15   6 499.737 171.900   3
   8 -15   7 145.074 119.553   3
   8 -15   8 768.980 188.190   3
   8 -15   9 194.297 114.105   3
   8 -15  10 575.087 146.344   3
   8 -15  11 561.686 128.530   3
   9   0  -7-281.668 113.434   3
   9   0  -8 781.109 223.973   3
   9   0  -9 253.068 167.854   3
   9   0 -10 23943.7 1125.74   3
   9   0 -11 102.685 134.584   3
   9   0 -12 165.669 149.272   3
   9   0 -13 78.7349 166.307   3
   9   0  14 37012.8 1599.83   2
   9   0 -14 35576.9 1384.45   3
   9   0  15-72.6113 202.697   2
   9   0  16 7605.05 768.626   2
   9   0  17 378.895 267.935   2
   9   0  18 36217.9 1606.83   2
   9   0  19-491.891 261.734   2
   9   0  20 3731.81 520.160   2
   9   0  21-30.9053 207.847   2
   9   0  22 20147.8 1125.26   2
   9   0  23-119.318 209.140   2
   9   0  24 2523.16 386.488   2
   9   0  25-72.3467 142.583   2
   9   0  26 4767.10 425.722   2
   9   0  27-24.7312 49.9176   2
   9   1   0 325.601 330.861   1
   9   1   1 10463.9 1383.42   1
   9   1  -1 11981.9 1566.15   1
   9   1   2 14945.9 1665.79   1
   9   1   3 24022.8 2110.00   1
   9   1   4 19323.4 1906.37   1
   9  -1  -7 192.305 108.686   3
   9   1  -7-30.0112 153.102   3
   9  -1  -8 1533.34 285.934   3
   9   1  -8 1837.64 319.860   3
   9   1  -9 11260.6 777.237   3
   9  -1  -9 12270.1 800.572   3
   9   1 -10 7687.00 649.971   3
   9  -1 -10 6440.85 591.642   3
   9   1 -11 270.427 189.414   3
   9  -1 -11 282.027 172.896   3
   9   1 -12 11296.4 795.850   3
   9  -1 -12 10111.5 734.137   3
   9   1 -13 21911.0 1097.54   3
   9  -1 -13 22051.5 1080.47   3
   9  -1  14 3709.04 501.743   2
   9  -1 -14 3960.05 465.094   3
   9  -1  15 2862.97 460.361   2
   9   1  15 2437.14 461.130   2
   9  -1  16 2499.27 421.242   2
   9   1  16 2004.86 402.289   2
   9  -1  17 381.494 247.918   2
   9   1  17-214.029 294.804   2
   9  -1  18 2172.14 397.452   2
   9   1  18 2274.53 483.771   2
   9  -1  19 2134.04 393.581   2
   9   1  19 3002.20 524.928   2
   9  -1  20 3889.78 537.692   2
   9   1  20 3353.18 499.228   2
   9  -1  21 673.510 279.717   2
   9   1  21 927.784 322.916   2
   9  -1  22 279.441 156.342   2
   9   1  22 439.038 265.942   2
   9  -1  23 6996.38 608.222   2
   9   1  23 7324.92 688.516   2
   9  -1  24 3124.18 396.590   2
   9   1  24 3101.18 436.349   2
   9   1  25-382.085 202.566   2
   9  -1  25-81.4683 110.942   2
   9   1  26 148.502 113.572   2
   9   1  27 1843.55 252.174   2
   9   2   0-1546.87 633.003   1
   9   2   1 22476.5 2224.28   1
   9   2  -1 23737.3 2348.02   1
   9   2   2 14371.9 1780.91   1
   9   2   3 5419.13 1068.39   1
   9   2   4-318.657 318.740   1
   9   2   5 5899.19 1144.73   1
   9   2  -6 36329.3 1362.76   3
   9  -2  -6 37784.4 1396.00   3
   9   2   6 34595.1 2837.43   1
   9   2  -7 14635.1 870.664   3
   9  -2  -7 13753.9 846.590   3
   9   2   7 13088.6 1761.35   1
   9  -2  -8 2432.93 365.006   3
   9   2   8 1439.14 629.681   1
   9   2  -8 2620.61 392.268   3
   9   2  -9 16403.6 946.866   3
   9  -2  -9 15417.6 905.410   3
   9   2 -10 20660.1 1079.19   3
   9  -2 -10 19755.2 1016.42   3
   9   2  10 18979.3 2205.33   1
   9   2 -11 8772.40 721.750   3
   9  -2 -11 7305.58 620.774   3
   9  -2 -12 986.710 274.008   3
   9  -2  13 14804.3 953.318   2
   9  -2 -13 14137.1 847.034   3
   9  -2  14 8833.39 756.264   2
   9  -2  15 572.106 210.114   2
   9   2  15 673.421 318.380   2
   9  -2  16 44.8177 143.072   2
   9   2  16-159.019 244.229   2
   9  -2  17 12396.4 890.658   2
   9   2  17 12998.8 1005.55   2
   9  -2  18 14705.9 962.968   2
   9   2  18 17018.1 1152.78   2
   9  -2  19 1594.15 336.382   2
   9   2  19 920.373 365.847   2
   9  -2  20 728.293 271.024   2
   9   2  20 948.029 356.648   2
   9   2  21 1941.48 429.428   2
   9   2  22 10336.6 848.414   2
   9   2  23 1067.49 308.392   2
   9   2  24 2212.18 380.640   2
   9   2  25 6526.57 584.588   2
   9   2  26 3435.45 401.091   2
   9   2  27 146.582 130.331   2
   9   2  28 36.8340 75.0762   2
   9   3   0-451.537 427.241   1
   9   3  -1 440.006 568.062   1
   9   3   1-21.3478 253.982   1
   9   3   2 14106.3 1902.15   1
   9   3   3 915.183 567.077   1
   9  -3  -4 420.022 186.508   3
   9   3   4 768.621 582.427   1
   9   3  -4 575.440 218.606   3
   9   3   5 4251.91 1091.65   1
   9   3  -5 6152.28 573.301   3
   9  -3  -5 6135.08 580.074   3
   9  -3   5 5697.01 539.700   3
   9   3  -6 15745.7 915.733   3
   9  -3  -6 14749.8 882.215   3
   9  -3   6 15480.0 907.071   3
   9   3   6 17275.6 2119.34   1
   9  -3   7 3221.90 424.445   3
   9   3   7 2152.31 788.615   1
   9  -3  -7 3358.92 435.180   3
   9   3  -7 3600.03 455.535   3
   9   3  -8 9497.58 735.252   3
   9  -3  -8 7773.36 647.963   3
   9  -3   8 7934.79 651.979   3
   9   3   9 5369.73 1228.15   1
   9   3  -9 4598.31 524.183   3
   9  -3  -9 4062.53 478.762   3
   9  -3   9 3893.49 467.871   3
   9  -3 -10 3044.03 427.892   3
   9  -3  10 1791.88 326.209   3
   9   3  10 1994.10 763.427   1
   9  -3 -11 2999.52 406.466   3
   9   3  11 834.162 510.003   1
   9   3  12 18790.0 2387.72   1
   9  -3 -12 16865.1 933.875   3
   9   3  13 6965.05 1499.41   1
   9   3  14 1301.87 406.137   2
   9   3  15 458.735 266.818   2
   9   3  16 21409.0 1298.63   2
   9   3  17 257.150 227.240   2
   9   3  18 2947.75 536.170   2
   9   3  19-186.891 271.791   2
   9   3  20 3157.07 547.272   2
   9   3  21 1224.03 396.864   2
   9   3  22 3982.38 542.001   2
   9   3  23-232.308 269.003   2
   9   3  24 3438.23 476.436   2
   9   3  25 279.906 174.928   2
   9   3  26 4154.28 439.016   2
   9   3  27-35.3011 103.169   2
   9   3  28 648.546 144.553   2
   9  -4   0-64.6456 168.513   3
   9   4   0 52.6242 110.885   3
   9   4   1 12571.5 1897.22   1
   9   4  -1 14592.2 2036.98   1
   9   4  -1 15709.9 898.868   3
   9  -4  -1 15251.9 923.484   3
   9  -4   1 16139.1 940.140   3
   9   4  -2 14299.8 2057.83   1
   9   4  -2 13493.1 842.297   3
   9  -4  -2 12205.1 830.665   3
   9  -4   2 12578.4 833.811   3
   9   4   2 10274.9 1692.38   1
   9   4   3 31170.9 2957.21   1
   9   4  -3 34516.9 1355.50   3
   9  -4  -3 32845.0 1344.12   3
   9  -4   3 32241.0 1336.75   3
   9  -4  -4-127.204 127.308   3
   9  -4   4 233.409 164.144   3
   9   4   4 475.942 471.305   1
   9   4  -4 84.7810 152.253   3
   9   4  -5 35086.2 1391.69   3
   9  -4  -5 31717.0 1329.15   3
   9  -4   5 31698.6 1320.76   3
   9   4   5 31806.0 3005.94   1
   9  -4  -6 696.755 232.924   3
   9  -4   6 581.572 184.663   3
   9   4  -6 559.244 221.992   3
   9   4   6 819.441 543.755   1
   9  -4  -7 27458.3 1228.42   3
   9  -4   7 24445.6 1166.55   3
   9   4   7 26178.8 2792.17   1
   9  -4  -8 1895.85 345.597   3
   9  -4   8 1402.61 307.221   3
   9   4   8 1977.07 853.127   1
   9  -4  -9 37547.1 1427.78   3
   9   4   9 34562.3 3267.19   1
   9  -4   9 36299.9 1426.47   3
   9  -4 -10-116.094 186.420   3
   9  -4  10 249.638 181.736   3
   9  -4 -11 27613.1 1214.38   3
   9   4  11 30100.9 3134.76   1
   9  -4  11 27909.5 1233.01   3
   9  -4 -12 70.8872 150.475   3
   9   4  12 443.145 520.711   1
   9   4  13 1561.89 759.268   1
   9   4  14 9587.34 895.067   2
   9   4  14 9737.94 1876.68   1
   9   4  15 288.859 253.854   2
   9   4  16 1520.95 421.846   2
   9   4  17 3788.27 604.495   2
   9   4  18 1179.48 388.765   2
   9   4  19 4812.73 624.445   2
   9   4  20 627.888 370.926   2
   9   4  21 2079.75 421.984   2
   9   4  22 4.16496 246.625   2
   9   4  23 52.6041 240.636   2
   9   4  24 380.028 254.458   2
   9   4  25 3161.99 412.969   2
   9   4  26-141.351 153.579   2
   9   4  27 2924.54 320.778   2
   9  -5   0 63.9714 193.660   3
   9   5   0 67.0657 545.423   1
   9   5   1 1509.37 683.709   1
   9   5  -1 531.104 304.300   1
   9  -5  -1 731.667 225.492   3
   9  -5   1 1113.87 280.173   3
   9  -5  -2 3543.22 462.765   3
   9   5  -2 3184.80 973.318   1
   9   5   2 2601.18 970.606   1
   9  -5   2 3841.51 493.596   3
   9   5   3 7030.99 1555.26   1
   9   5  -3 6055.80 1425.12   1
   9  -5  -3 7405.17 668.294   3
   9  -5   3 6955.98 650.133   3
   9   5   4 3605.09 1028.21   1
   9  -5  -4 4258.65 517.302   3
   9  -5   4 4274.52 516.646   3
   9  -5  -5 20297.9 1085.73   3
   9  -5   5 21067.9 1115.53   3
   9   5   5 19866.7 2555.73   1
   9  -5  -6 2658.53 399.368   3
   9  -5   6 2373.57 393.233   3
   9   5   6 1682.87 965.866   1
   9  -5  -7 348.010 191.010   3
   9  -5   7 454.466 185.025   3
   9   5   7 1138.07 676.165   1
   9  -5  -8 1738.40 336.384   3
   9  -5   8 1811.26 363.313   3
   9   5   8 1113.76 707.176   1
   9   5   9 7066.60 1605.64   1
   9  -5  -9 7027.20 634.665   3
   9  -5   9 6706.54 635.316   3
   9  -5 -10 100.980 134.091   3
   9  -5  10 26.6413 169.880   3
   9   5  10-403.197 441.695   1
   9  -5 -11 2159.25 353.527   3
   9   5  11 2746.62 1029.02   1
   9  -5  11 1621.02 342.980   3
   9   5  12-415.983 626.096   1
   9  -5  12-48.1878 162.781   3
   9   5  13 4008.56 1222.35   1
   9   5  14 2219.65 502.409   2
   9   5  15 6731.76 758.035   2
   9   5  16 346.361 316.558   2
   9   5  17 2123.52 466.321   2
   9   5  18 74.6404 273.249   2
   9   5  19 3747.59 587.460   2
   9   5  20 2124.60 465.926   2
   9   5  21-312.251 310.062   2
   9   5  22-244.533 263.455   2
   9   5  23 4229.61 522.264   2
   9   5  24 1098.79 294.470   2
   9   5  25 240.024 176.121   2
   9   5  26-3.94510 135.825   2
   9   5  27 1940.77 242.372   2
   9  -6   0-38.0925 163.841   3
   9   6   0-549.853 537.358   1
   9   6   1 1480.50 854.543   1
   9  -6  -1 1555.08 329.971   3
   9  -6   1 1765.42 362.895   3
   9   6  -1 900.882 538.718   1
   9   6  -2 10588.7 1962.30   1
   9   6   2 13573.3 2133.00   1
   9  -6  -2 12768.8 879.312   3
   9  -6   2 11938.5 858.319   3
   9  -6  -3 1625.84 333.859   3
   9  -6   3 2498.21 396.720   3
   9   6  -3 2494.11 1058.24   1
   9   6   3 1991.81 700.116   1
   9  -6  -4-36.5835 161.565   3
   9   6   4-192.446 451.603   1
   9  -6   4-21.2503 194.385   3
   9   6  -4 368.225 715.700   1
   9  -6  -5 19687.8 1084.21   3
   9  -6   5 18888.5 1077.66   3
   9   6   5 19901.0 2638.21   1
   9  -6  -6 13886.6 917.445   3
   9   6   6 13085.1 2187.31   1
   9  -6   6 13592.3 918.365   3
   9  -6  -7 1307.42 293.325   3
   9  -6   7 1674.43 346.524   3
   9   6   7 2381.03 987.755   1
   9  -6  -8 1739.91 348.143   3
   9  -6   8 1279.79 310.924   3
   9   6   8 804.128 449.714   1
   9   6   9 15898.6 2466.17   1
   9  -6  -9 16103.3 950.578   3
   9  -6   9 16241.4 1005.13   3
   9   6  10 7002.06 1629.40   1
   9  -6 -10 7034.25 633.327   3
   9  -6  10 6930.75 657.224   3
   9   6  11 7449.24 1643.02   1
   9  -6  11 8546.23 720.787   3
   9   6  12-1960.89 941.928   1
   9  -6  12 71.9450 162.224   3
   9  -6  13-30.0071 153.302   3
   9   6  13 161.100 211.438   2
   9   6  14 12485.8 1005.15   2
   9   6  15 461.596 289.457   2
   9   6  16-226.430 301.762   2
   9   6  17 6720.71 731.885   2
   9   6  18 10037.2 874.035   2
   9   6  19 395.993 281.512   2
   9   6  20 2749.53 472.599   2
   9   6  21 1978.72 392.446   2
   9   6  22 6168.23 623.470   2
   9   6  23 206.057 179.963   2
   9   6  24 64.7983 141.343   2
   9   6  25 2344.42 318.423   2
  -9  -6  25 1507.68 201.709   4
   9   6  26 1167.41 212.119   2
   9   7   0 215.041 443.778   1
   9  -7   0 60.5425 172.427   3
   9   7   1 25226.2 3061.83   1
   9   7  -1 21165.9 2804.65   1
   9  -7  -1 24903.5 1259.51   3
   9  -7   1 25432.4 1275.53   3
   9   7   2 5108.64 1406.44   1
   9   7  -2 5431.11 1453.15   1
   9  -7  -2 7496.74 697.427   3
   9  -7   2 7000.18 681.898   3
   9  -7  -3 1122.52 303.470   3
   9  -7   3 895.059 262.692   3
   9   7  -3 901.169 481.017   1
   9   7   3 1619.01 893.403   1
   9   7  -4 10120.8 2012.95   1
   9   7   4 11148.4 2015.08   1
   9  -7  -4 11964.7 871.110   3
   9  -7   4 13418.5 938.121   3
   9   7  -5 7408.75 1680.41   1
   9  -7  -5 8366.38 723.808   3
   9  -7   5 7766.69 711.268   3
   9   7   5 8070.07 1708.36   1
   9  -7  -6 1186.58 317.476   3
   9  -7   6 910.960 307.027   3
   9   7   6 440.488 566.241   1
   9  -7  -7 1066.29 229.431   3
   9  -7   7 780.615 266.604   3
   9  -7  -8 2308.10 393.264   3
   9  -7   8 2524.45 433.994   3
   9   7   9 7115.59 1661.42   1
   9  -7  -9 8887.07 721.169   3
   9  -7   9 9370.58 787.154   3
   9  -7 -10 817.346 256.133   3
   9  -7  10 235.083 196.693   3
   9  -7  11 1818.83 380.547   3
   9  -7  12 563.733 227.511   3
   9   7  12 724.389 264.106   2
  -9  -7  13 15449.9 925.611   4
   9   7  13 15931.9 1110.90   2
   9  -7  13 15771.9 969.558   3
   9  -7  14 1363.72 322.269   3
   9   7  14 997.999 355.203   2
   9   7  15 716.926 305.892   2
   9   7  16 1626.65 413.047   2
   9   7  17 812.148 302.640   2
   9   7  18 400.621 243.388   2
   9   7  19 1641.56 350.634   2
   9   7  20 850.664 310.711   2
   9   7  21 483.121 260.333   2
  -9  -7  21 475.178 170.060   4
   9   7  22 254.253 183.563   2
  -9  -7  22 205.366 144.544   4
   9   7  23 1618.54 307.547   2
  -9  -7  23 1390.72 233.798   4
   9   7  24 48.9020 125.759   2
  -9  -7  24 85.3852 97.1349   4
   9   7  25 153.906 108.689   2
   9  -8   0 112.774 177.657   3
   9   8   0 153.963 379.305   1
   9  -8  -1 106.503 180.006   3
   9  -8   1-15.7898 175.796   3
   9   8   1 145.049 460.165   1
   9   8  -2 23458.0 3097.41   1
   9  -8  -2 24288.8 1258.91   3
   9  -8   2 22577.4 1242.46   3
   9   8   2 21106.2 2867.99   1
   9   8   3 2461.22 1273.98   1
   9  -8  -3 1220.77 307.095   3
   9  -8   3 1238.03 316.865   3
   9   8  -3 1174.24 607.449   1
   9   8   4 3265.25 1224.59   1
   9   8  -4 1563.23 854.640   1
   9  -8  -4 2506.47 431.866   3
   9  -8   4 2382.77 417.680   3
   9  -8  -5 469.619 195.692   3
   9  -8   5 756.130 286.858   3
   9   8   5 642.057 573.618   1
   9   8  -6 17336.9 2729.84   1
   9  -8  -6 21897.5 1171.06   3
   9   8   6 21900.8 3017.37   1
   9  -8   6 22712.7 1232.51   3
   9  -8  -7 623.031 257.285   3
   9  -8   7 899.173 308.040   3
   9  -8  -8-85.6112 183.735   3
   9  -8   8 10.0362 226.705   3
   9  -8  -9 808.331 251.865   3
   9  -8   9 832.783 265.419   3
   9   8  10 21809.1 1254.30   2
   9  -8  10 22694.5 1217.64   3
   9  -8  11 186.027 191.898   3
   9   8  11 48.8660 207.967   2
   9  -8  12 1102.00 313.392   3
   9   8  12 993.315 327.275   2
   9  -8  13 343.929 249.518   3
   9   8  13 796.580 312.101   2
  -9  -8  13 638.869 250.986   4
  -9  -8  14 20994.4 1060.23   4
   9   8  14 22715.4 1267.66   2
   9  -8  14 21935.5 1107.35   3
   9  -8  15 514.940 204.898   3
   9   8  15 925.725 330.472   2
  -9  -8  15 952.969 250.716   4
   9   8  16 2032.68 411.038   2
  -9  -8  16 2076.91 359.372   4
   9   8  17 460.334 276.671   2
  -9  -8  17-154.241 183.615   4
  -9  -8  18 15429.7 851.368   4
   9   8  18 16288.9 1001.62   2
   9   8  19 876.129 269.072   2
  -9  -8  19 700.460 237.329   4
   9   8  20 1795.63 325.367   2
  -9  -8  20 1563.35 257.795   4
   9   8  21 299.706 184.589   2
  -9  -8  21 439.117 184.492   4
  -9  -8  22 10038.4 570.613   4
   9   8  22 9969.27 647.835   2
   9   8  23 51.6501 120.711   2
  -9  -8  23 157.043 102.659   4
   9   8  24 352.109 131.945   2
   9  -9   0-104.980 205.987   3
   9  -9  -1 2616.84 454.210   3
   9  -9   1 2204.78 428.671   3
   9  -9  -2 3723.97 529.864   3
   9  -9   2 3246.28 501.006   3
   9  -9  -3 3977.48 552.388   3
   9  -9   3 4122.24 546.170   3
   9  -9  -4 251.781 226.924   3
   9  -9   4 35.4361 243.852   3
   9  -9  -5 5330.80 597.635   3
   9  -9   5 6538.73 701.261   3
   9  -9  -6 15906.1 996.018   3
   9  -9   6 16771.1 1085.37   3
   9  -9  -7 200.701 180.904   3
   9  -9   7 385.475 201.397   3
   9  -9  -8 9982.49 769.665   3
   9  -9   8 10181.4 826.070   3
   9  -9  -9 756.646 215.179   3
   9  -9   9 768.316 294.248   3
   9   9   9 735.928 283.568   2
   9  -9  10 4723.80 580.231   3
   9   9  10 5111.63 603.475   2
   9  -9  11 1404.54 335.328   3
   9   9  11 1859.62 374.921   2
  -9  -9  12 13833.3 853.086   4
   9   9  12 13105.1 936.541   2
   9  -9  12 13582.7 907.799   3
   9  -9  13-22.2441 197.367   3
   9   9  13 163.187 180.323   2
  -9  -9  13-226.037 180.738   4
   9  -9  14 3060.86 428.547   3
   9   9  14 2894.83 443.580   2
  -9  -9  14 3438.52 420.030   4
   9  -9  15 46.8445 133.841   3
   9   9  15 117.612 181.226   2
  -9  -9  15-81.7915 148.697   4
  -9  -9  16 7980.74 621.564   4
   9   9  16 7965.68 686.534   2
   9   9  17-177.949 199.907   2
  -9  -9  17-122.142 170.648   4
   9   9  18-305.067 233.502   2
  -9  -9  18 46.5553 126.083   4
   9   9  19 752.809 228.284   2
  -9  -9  19 1346.41 251.335   4
  -9  -9  20 6756.31 486.513   4
   9   9  20 6988.22 550.857   2
   9   9  21 578.524 162.721   2
  -9  -9  21 542.385 132.703   4
   9   9  22 939.697 195.386   2
  -9  -9  22 848.590 157.631   4
   9 -10   0 83.9966 222.361   3
   9 -10  -1 11483.3 888.788   3
   9 -10   1 12095.1 921.136   3
   9 -10  -2 2470.55 452.424   3
   9 -10   2 2292.18 433.938   3
   9 -10  -3 6296.41 655.719   3
   9 -10   3 6847.07 721.068   3
   9 -10  -4 54.6322 206.316   3
   9 -10   4-48.4517 287.908   3
   9 -10  -5 4175.10 522.877   3
   9 -10   5 3100.72 518.110   3
   9 -10  -6 69.3430 198.892   3
   9 -10   6-211.611 303.216   3
   9 -10  -7 6922.62 631.589   3
   9 -10   7 7127.10 716.975   3
   9 -10  -8 1336.73 288.228   3
   9 -10   8 967.974 310.400   3
   9  10   9 5954.94 601.589   2
   9 -10   9 6814.24 681.493   3
   9 -10  10 1474.46 380.561   3
   9  10  10 1535.65 334.691   2
   9 -10  11 369.918 190.779   3
   9  10  11 648.106 256.615   2
   9 -10  12 1055.89 289.525   3
   9  10  12 937.121 259.097   2
  -9 -10  12 1121.55 270.967   4
  -9 -10  13 7693.41 610.330   4
   9  10  13 8144.59 671.120   2
   9 -10  13 8377.46 680.044   3
   9  10  14 2852.62 393.105   2
   9 -10  14 2818.57 391.031   3
  -9 -10  14 2770.78 377.967   4
   9  10  15 1571.58 297.830   2
   9 -10  15 1642.22 289.918   3
  -9 -10  15 1840.12 314.220   4
   9  10  16 459.139 172.215   2
   9 -10  16 209.077 142.184   3
  -9 -10  16 255.701 155.320   4
  -9 -10  17 6813.13 514.393   4
   9  10  17 6474.85 533.407   2
   9  10  18 235.942 146.748   2
  -9 -10  18 264.534 136.814   4
   9  10  19 372.557 129.502   2
  -9 -10  19 615.620 157.124   4
   9  10  20 589.795 139.590   2
  -9 -10  20 341.064 108.907   4
   9 -11   0-257.981 269.580   3
   9 -11  -1 5213.12 603.926   3
   9 -11   1 5316.00 612.604   3
   9 -11  -2 845.791 286.982   3
   9 -11   2 389.511 241.689   3
   9 -11  -3 582.713 252.969   3
   9 -11   3 1174.16 364.389   3
   9 -11  -4 932.725 226.349   3
   9 -11   4 904.454 292.802   3
   9 -11  -5 14789.6 928.210   3
   9 -11   5 16564.5 1055.16   3
   9 -11  -6 455.517 226.728   3
   9 -11   6 765.423 322.569   3
   9 -11  -7 947.197 255.925   3
   9 -11   7 1388.04 363.705   3
   9 -11  -8 1268.82 266.056   3
   9 -11   8 1175.47 331.056   3
   9 -11   9 7599.93 689.511   3
   9 -11  10 1370.97 324.098   3
   9 -11  11 169.351 194.436   3
   9 -11  12 765.169 277.689   3
  -9 -11  12 911.531 247.098   4
  -9 -11  13 8826.30 598.402   4
   9 -11  13 9090.07 673.942   3
   9 -11  14 42.9848 124.615   3
  -9 -11  14 57.4869 116.960   4
   9 -11  15 1803.92 281.448   3
  -9 -11  15 1617.59 255.353   4
   9 -11  16 614.277 146.491   3
  -9 -11  16 824.063 184.764   4
  -9 -11  17 2089.48 263.552   4
  -9 -11  18 246.488 128.839   4
   9 -12   0 125.255 230.433   3
   9 -12  -1 14166.6 920.278   3
   9 -12   1 14137.5 927.938   3
   9 -12  -2 3322.32 461.983   3
   9 -12   2 2332.33 400.102   3
   9 -12  -3 16653.9 957.699   3
   9 -12   3 18658.4 1066.09   3
   9 -12  -4 301.037 170.126   3
   9 -12   4 122.863 219.601   3
   9 -12   5 3581.01 510.551   3
   9 -12  -5 3684.26 447.763   3
   9 -12  -6 1036.26 239.152   3
   9 -12   6 1475.93 379.052   3
   9 -12  -7 5251.36 480.368   3
   9 -12   7 4958.22 555.078   3
   9 -12   8 263.455 231.548   3
   9 -12   9 4814.15 535.086   3
   9 -12  10 1068.64 280.476   3
   9 -12  11 2341.98 362.570   3
   9 -12  12 407.591 194.053   3
   9 -12  13 5092.94 457.169   3
   9 -12  14 657.860 174.149   3
   9 -12  15 2118.59 265.702   3
   9 -13   0 49.8316 157.538   3
   9 -13  -1 408.473 174.484   3
   9 -13   1 259.425 212.021   3
   9 -13  -2 6219.06 556.240   3
   9 -13   2 6105.36 581.063   3
   9 -13  -3 1299.85 269.823   3
   9 -13   3 1601.50 336.186   3
   9 -13  -4 600.584 213.118   3
   9 -13   4 304.800 191.180   3
   9 -13  -5 1046.79 227.409   3
   9 -13   5 2040.89 362.243   3
   9 -13   6 3176.13 413.069   3
   9 -13  -6 3481.97 351.432   3
   9 -13   7-116.699 182.387   3
   9 -13   8 2159.15 339.493   3
   9 -13   9 1601.22 297.931   3
   9 -13  10-112.290 158.569   3
   9 -13  11 76.7044 119.398   3
   9 -13  12 2494.24 315.513   3
   9 -13  13 608.068 154.412   3
   9 -13  14 447.663 119.957   3
   9 -14   0-4.24205 129.581   3
   9 -14  -1 299.976 152.995   3
   9 -14   1 107.804 147.147   3
   9 -14  -2 6884.37 503.818   3
   9 -14   2 6871.97 541.246   3
   9 -14  -3 509.299 176.959   3
   9 -14   3 515.155 203.798   3
   9 -14  -4 112.341 90.9706   3
   9 -14   4 230.563 171.844   3
   9 -14   5 112.921 153.455   3
   9 -14   6 3427.46 386.331   3
   9 -14   7-122.146 142.858   3
   9 -14   8 697.418 190.680   3
   9 -14   9 352.606 150.232   3
   9 -14  10 5546.46 416.826   3
   9 -14  11 81.2176 105.893   3
   9 -14  12 610.481 141.287   3
   9 -15   0-243.259 117.046   3
   9 -15  -1 1494.38 192.188   3
   9 -15   1 1540.67 215.723   3
   9 -15   2 648.838 148.071   3
   9 -15   3 524.673 156.208   3
   9 -15   4 563.242 155.249   3
   9 -15   5 103.168 95.2139   3
   9 -15   6 1155.07 198.658   3
   9 -15   7-32.8121 78.4346   3
   9 -15   8 1451.90 189.747   3
  10   0   0 18395.6 993.467   3
  10   0  -1 54.1241 139.272   3
  10   0   1-61.6596 125.241   3
  10   0  -2 5479.60 556.329   3
  10   0   2 5315.77 548.099   3
  10   0  -3 4.77663 151.789   3
  10   0   3 179.325 113.868   3
  10   0  -4 57062.2 1780.02   3
  10   0   4 55284.1 1700.67   3
  10   0  -5 38.8017 157.542   3
  10   0   5-81.4744 153.729   3
  10   0   6 63.7071 134.528   3
  10   0  -6-90.4737 164.668   3
  10   0   7-104.891 179.238   3
  10   0  -7 17.2683 155.525   3
  10   0  -8 9987.03 772.854   3
  10   0  -9 1.24434 172.048   3
  10   0 -10 728.013 253.036   3
  10   0 -11 204.523 198.752   3
  10   0 -12 36165.8 1457.17   3
  10   0 -13-132.275 159.667   3
  10   0  14 1734.10 389.276   2
  10   0 -14 2762.17 419.268   3
  10   0  15-197.220 284.202   2
  10   0  16 822.659 310.953   2
  10   0  17-114.596 213.541   2
  10   0  18 584.888 283.095   2
  10   0  19-24.1136 180.453   2
  10   0  20 18651.3 1090.51   2
  10   0  21 304.356 213.388   2
  10   0  22 1664.74 330.482   2
  10   0  23-197.844 180.321   2
  10   0  24 7265.68 561.212   2
  10   0  25 72.0453 97.3259   2
  10   1   0 2579.54 390.560   3
  10  -1   0 2493.34 395.237   3
  10   1   1 525.442 212.395   3
  10  -1  -1 497.606 197.452   3
  10  -1   1 587.030 249.089   3
  10   1  -1 366.172 150.893   3
  10   1   2 49.9632 131.841   3
  10  -1  -2-140.006 180.370   3
  10  -1   2-23.7687 165.004   3
  10   1  -2 363.942 175.375   3
  10   1  -3 7908.06 659.172   3
  10   1   3 7586.73 622.543   3
  10  -1  -3 7500.16 659.300   3
  10  -1   3 6575.12 598.937   3
  10   1  -4 5132.68 560.547   3
  10   1   4 5753.84 547.531   3
  10  -1  -4 5138.48 550.128   3
  10  -1   4 4564.77 508.978   3
  10   1   5 1191.85 271.073   3
  10  -1  -5 938.968 236.067   3
  10  -1   5 588.529 216.555   3
  10   1  -5 1240.99 303.525   3
  10   1  -6 6884.65 640.583   3
  10   1   6 5334.82 529.717   3
  10  -1  -6 6356.20 607.166   3
  10  -1   6 7331.33 638.721   3
  10   1  -7 13033.3 860.884   3
  10  -1  -7 11370.5 815.576   3
  10  -1   7 10651.6 747.001   3
  10  -1   8-176.990 178.047   3
  10   1  -8 417.880 150.803   3
  10  -1  -8-95.6128 195.920   3
  10   1  -9 182.862 172.541   3
  10  -1  -9 479.263 238.856   3
  10   1 -10 1703.49 336.386   3
  10  -1 -10 2026.37 379.722   3
  10   1 -11 948.818 292.400   3
  10  -1 -11 970.746 274.064   3
  10   1 -12 10120.0 782.095   3
  10  -1 -12 9626.30 752.529   3
  10   1 -13 5128.40 570.625   3
  10  -1 -13 5463.92 555.758   3
  10  -1  14 6380.96 670.190   2
  10   1  14 5576.61 679.109   2
  10  -1 -14 5714.53 576.960   3
  10  -1  15 5598.02 624.059   2
  10   1  15 5707.15 699.519   2
  10  -1 -15 6057.54 570.507   3
  10  -1  16 7464.97 729.637   2
  10   1  16 6539.97 727.969   2
  10  -1  17 4840.39 566.076   2
  10   1  17 4444.33 587.686   2
  10  -1  18 1542.77 361.853   2
  10   1  18 1261.48 375.575   2
  10  -1  19 229.993 185.702   2
  10   1  19-40.0808 237.119   2
  10  -1  20 749.582 274.786   2
  10   1  20 377.516 230.194   2
  10  -1  21 8442.57 687.845   2
  10   1  21 7438.19 692.325   2
  10  -1  22 2890.09 391.766   2
  10   1  22 2981.29 432.496   2
  10  -1  23-36.9215 125.206   2
  10   1  23-5.56177 194.074   2
  10   1  24 6872.11 557.931   2
  10   1  25 4404.20 417.341   2
  10   1  26 575.736 162.334   2
  10   2   0 7186.35 1364.58   1
  10   2   0 9302.77 718.336   3
  10  -2   0 9100.74 725.023   3
  10   2  -1 6354.07 1257.33   1
  10   2   1 7789.26 1359.84   1
  10   2  -1 6733.35 608.201   3
  10   2   1 6025.57 575.948   3
  10  -2  -1 6814.09 634.485   3
  10  -2   1 6366.53 610.130   3
  10  -2  -2 585.633 181.551   3
  10  -2   2 567.770 207.491   3
  10   2   2 1083.36 632.251   1
  10   2  -2 72.7575 325.696   1
  10   2  -2 515.207 223.700   3
  10   2   2 653.491 242.447   3
  10   2  -3 14896.7 2008.68   1
  10   2  -3 17684.9 994.808   3
  10   2   3 16568.6 928.004   3
  10  -2  -3 18003.0 1020.76   3
  10  -2   3 17832.3 1001.48   3
  10   2  -4 22143.7 1126.86   3
  10   2   4 22039.9 1056.13   3
  10  -2  -4 22239.8 1134.07   3
  10  -2   4 21976.9 1117.73   3
  10  -2  -5 2419.78 393.568   3
  10  -2   5 1724.43 326.240   3
  10   2  -5 1522.55 321.528   3
  10   2   5 1787.05 317.382   3
  10  -2  -6 583.249 238.752   3
  10  -2   6 478.351 205.500   3
  10   2  -6 644.611 244.119   3
  10   2   6 719.060 176.608   3
  10  -2  -7 559.640 220.068   3
  10  -2   7 634.755 226.625   3
  10   2  -7 460.934 219.241   3
  10   2  -8 12320.1 866.143   3
  10  -2  -8 11887.1 837.315   3
  10  -2   8 12019.7 829.998   3
  10  -2  -9 3721.50 487.663   3
  10  -2   9 2953.70 411.837   3
  10   2  -9 4097.56 521.239   3
  10   2 -10 238.083 180.181   3
  10  -2 -10 566.739 191.072   3
  10   2 -11 11870.1 861.101   3
  10  -2 -11 10391.4 777.823   3
  10  -2 -12 9075.30 720.305   3
  10  -2  13 4696.98 563.021   2
  10  -2 -13 4858.31 537.011   3
  10  -2  14 820.997 280.792   2
  10   2  14 616.138 296.599   2
  10  -2 -14 1092.79 270.220   3
  10  -2  15 10802.2 832.477   2
  10   2  15 12186.3 1000.73   2
  10  -2  16 656.002 258.264   2
  10   2  16 406.626 230.800   2
  10  -2  17-10.4064 162.322   2
  10   2  17 59.7496 271.064   2
  10   2  18-187.664 279.795   2
  10   2  19 2817.51 497.987   2
  10   2  20 8831.43 794.914   2
  10   2  21 1979.13 371.609   2
  10   2  22 3015.43 441.365   2
  10   2  23 7078.53 624.023   2
  10   2  24 3631.99 431.567   2
  10   2  25 1055.89 244.439   2
  10   2  26 968.872 204.091   2
  10   3   0 4064.28 1024.03   1
  10   3   0 4865.30 522.553   3
  10  -3   0 4363.11 521.719   3
  10   3  -1 9054.09 1579.93   1
  10   3  -1 11998.1 814.979   3
  10   3   1 11268.8 798.799   3
  10  -3  -1 12238.4 849.650   3
  10  -3   1 12057.2 849.710   3
  10   3   1 11914.4 1815.93   1
  10  -3  -2 945.012 260.299   3
  10  -3   2 1180.36 325.082   3
  10   3  -2-325.266 426.825   1
  10   3   2 2507.14 905.836   1
  10   3  -2 840.786 256.316   3
  10   3   2 1284.45 282.672   3
  10   3  -3 9327.97 1632.49   1
  10   3   3 6711.69 1388.73   1
  10   3  -3 7144.87 641.969   3
  10   3   3 6580.28 599.653   3
  10  -3  -3 5842.07 593.403   3
  10  -3   3 6709.92 642.601   3
  10   3  -4 30589.1 1337.19   3
  10   3   4 27425.2 1185.27   3
  10  -3  -4 28939.1 1304.31   3
  10  -3   4 27455.9 1276.92   3
  10   3   4 26926.2 2686.45   1
  10   3  -5 8209.53 707.227   3
  10   3   5 7867.17 626.265   3
  10  -3  -5 7531.14 680.456   3
  10   3   5 6515.62 1178.58   1
  10  -3   5 7857.14 693.270   3
  10  -3   6 3244.57 456.400   3
  10   3   6 3052.76 942.508   1
  10   3  -6 4591.94 548.433   3
  10  -3  -6 4171.25 524.745   3
  10   3   7 5534.09 1252.97   1
  10   3  -7 5397.72 587.600   3
  10  -3  -7 4913.99 541.542   3
  10  -3   7 4449.77 504.381   3
  10   3  -8 14650.2 961.827   3
  10  -3  -8 14069.5 916.517   3
  10  -3   8 13825.6 896.694   3
  10   3  -9 5534.42 603.922   3
  10  -3  -9 5308.58 581.293   3
  10  -3   9 5661.38 589.716   3
  10  -3 -10 6874.81 631.228   3
  10  -3  10 5712.23 579.280   3
  10  -3 -11 2290.23 372.726   3
  10  -3 -12 3823.46 465.669   3
  10  -3 -13 2418.06 374.820   3
  10   3  14 6958.72 765.062   2
  10   3  15-58.6403 228.587   2
  10   3  16 772.952 347.581   2
  10   3  17 2361.99 493.875   2
  10   3  18 11692.5 938.862   2
  10   3  19 1243.46 379.681   2
  10   3  20 718.771 313.868   2
  10   3  21 1036.60 333.852   2
  10   3  22 7317.90 674.730   2
  10   3  23 1524.70 334.947   2
  10   3  24 1164.52 270.644   2
  10   3  25-258.026 175.472   2
  10   3  26 1709.32 240.839   2
  10  -4   0 310.775 190.760   3
  10   4   0 396.882 398.209   1
  10   4   0 247.829 156.177   3
  10   4   1 19624.3 2449.25   1
  10   4  -1 18247.4 2346.57   1
  10   4  -1 21508.9 1119.63   3
  10   4   1 20209.1 1054.69   3
  10  -4  -1 20812.6 1117.80   3
  10  -4   1 19925.6 1101.59   3
  10  -4  -2 3034.97 444.072   3
  10  -4   2 2771.73 429.149   3
  10   4  -2 2766.16 969.675   1
  10   4   2 1912.45 738.397   1
  10   4  -2 3006.53 429.839   3
  10   4   2 2713.62 396.178   3
  10   4  -3 8815.58 1629.34   1
  10   4  -3 11216.5 820.528   3
  10   4   3 9409.10 714.782   3
  10  -4  -3 10501.7 810.630   3
  10  -4   3 10332.1 806.389   3
  10   4  -4 3017.48 1066.19   1
  10   4   4 6088.59 1376.07   1
  10   4   4 4427.59 484.400   3
  10  -4  -4 5331.16 586.261   3
  10   4  -4 3972.49 504.761   3
  10  -4   4 4481.00 549.118   3
  10   4  -5 16225.6 1000.28   3
  10   4   5 14352.4 853.697   3
  10  -4  -5 14303.8 943.648   3
  10  -4   5 14796.5 949.994   3
  10   4   5 13796.6 2087.56   1
  10  -4  -6 2263.22 381.230   3
  10  -4   6 1865.15 350.757   3
  10   4   6 2746.67 952.852   1
  10   4   7 11839.3 1914.25   1
  10  -4  -7 14362.2 938.330   3
  10  -4   7 12273.8 873.586   3
  10  -4  -8 20.6740 179.054   3
  10  -4   8 208.577 180.166   3
  10   4   8 486.362 536.632   1
  10   4   9 9418.52 1771.88   1
  10  -4  -9 9859.59 770.916   3
  10  -4   9 9125.97 750.660   3
  10  -4 -10 275.319 201.890   3
  10  -4  10 173.639 192.155   3
  10  -4 -11 10299.9 781.325   3
  10  -4  11 8767.77 722.354   3
  10  -4 -12 1737.07 335.401   3
  10   4  14-87.6093 246.083   2
  10   4  15 7807.64 823.228   2
  10   4  16 2025.66 432.454   2
  10   4  17 5744.17 675.153   2
  10   4  18 1253.29 406.135   2
  10   4  19 2587.32 457.742   2
  10   4  20 530.051 298.395   2
  10   4  21 1358.79 344.875   2
  10   4  22 497.529 231.135   2
  10   4  23 6441.48 585.966   2
  10   4  24 222.388 189.321   2
  10   4  25 289.720 166.410   2
  10   4  26-53.2987 104.818   2
  10   5   0 4291.15 1263.63   1
  10  -5   0 4906.08 575.903   3
  10   5   1 26117.5 2944.30   1
  10   5  -1 28770.2 3147.59   1
  10  -5  -1 26828.0 1312.10   3
  10  -5   1 27963.8 1335.34   3
  10  -5  -2 1602.62 335.815   3
  10  -5   2 1706.60 360.231   3
  10   5  -2 1961.01 913.162   1
  10   5  -3 22756.6 2852.23   1
  10  -5  -3 25176.0 1257.02   3
  10  -5   3 22855.4 1219.76   3
  10   5   3 22567.2 2732.87   1
  10   5   4 7223.71 1526.76   1
  10  -5  -4 8380.94 741.298   3
  10  -5   4 8442.20 746.473   3
  10   5  -4 8806.31 1787.94   1
  10  -5  -5 5873.00 614.474   3
  10  -5   5 6909.51 686.311   3
  10   5   5 7534.99 1722.12   1
  10  -5  -6 3664.62 502.393   3
  10  -5   6 3608.08 490.745   3
  10  -5  -7 54294.0 1822.32   3
  10  -5   7 51399.2 1802.87   3
  10   5   7 54563.5 4359.11   1
  10  -5  -8 1685.45 357.694   3
  10  -5   8 1273.34 316.179   3
  10   5   8 1044.28 989.991   1
  10  -5  -9 3524.93 478.542   3
  10  -5   9 4004.16 513.291   3
  10   5   9 2960.40 1052.29   1
  10  -5 -10 547.993 232.460   3
  10  -5  10 736.779 278.748   3
  10  -5 -11 10669.4 777.248   3
  10  -5  11 10036.9 786.583   3
  10  -5  12 1345.44 287.382   3
  10  -5 -12 1856.08 356.022   3
  10   5  13 1107.93 365.808   2
  10   5  14 11267.5 979.585   2
  10   5  15 3266.84 544.361   2
  10   5  16 1486.02 415.527   2
  10   5  17 1616.00 403.098   2
  10   5  18-229.778 328.491   2
  10   5  19 4644.44 615.073   2
  10   5  20 511.569 292.637   2
  10   5  21 3084.83 474.459   2
  10   5  22 2033.39 375.477   2
  10   5  23 1881.98 331.229   2
  10   5  24 35.4187 160.596   2
  10   5  25 1408.17 243.295   2
  10   5  26 998.023 168.062   2
  10  -6   0 324.992 256.402   3
  10   6   0-379.573 488.434   1
  10  -6  -1 2231.92 394.763   3
  10  -6   1 2542.85 454.022   3
  10   6  -1 1590.64 742.133   1
  10   6   1 3047.84 1197.41   1
  10   6   2 10044.5 1926.58   1
  10   6  -2 9129.89 1893.33   1
  10  -6  -2 11875.7 877.625   3
  10  -6   2 12971.8 930.256   3
  10   6  -3 1980.79 878.174   1
  10  -6  -3 2656.96 435.127   3
  10  -6   3 3473.44 501.713   3
  10   6   3 3730.88 1274.26   1
  10   6   4 7535.19 1600.43   1
  10   6  -4 11385.5 2161.87   1
  10  -6  -4 10485.0 828.754   3
  10  -6   4 9730.61 818.928   3
  10  -6  -5 1888.87 384.356   3
  10  -6   5 2048.30 424.984   3
  10   6  -5 689.404 641.958   1
  10   6   5 1648.06 969.627   1
  10  -6  -6-216.760 200.660   3
  10  -6   6 87.3130 265.134   3
  10   6   6-114.016 328.511   1
  10  -6  -7 4473.67 531.472   3
  10  -6   7 4581.34 595.967   3
  10   6   8 6466.25 1605.40   1
  10  -6  -8 5403.21 587.990   3
  10  -6   8 5252.24 614.022   3
  10  -6  -9 233.359 221.433   3
  10  -6   9 259.189 242.140   3
  10  -6 -10 173.634 173.543   3
  10  -6  10-76.6815 196.975   3
  10  -6 -11 8365.32 676.149   3
  10  -6  11 8345.74 736.530   3
  10  -6  12 3031.16 448.326   3
  10  -6  13 356.114 218.931   3
  10   6  13 1472.48 423.256   2
  10   6  14 291.852 291.418   2
  10   6  15 1849.68 459.634   2
  10   6  16 7510.27 774.600   2
  10   6  17 2348.84 458.900   2
  10   6  18 227.613 257.816   2
  10   6  19 1814.80 395.394   2
  10   6  20 1730.87 375.354   2
  10   6  21-106.964 200.641   2
 -10  -6  21-183.342 136.683   4
  10   6  22 1181.24 296.065   2
  10   6  23 1290.27 279.923   2
  10   6  24 292.982 157.097   2
  10   6  25 231.084 105.028   2
  10   7   0 13289.6 2383.62   1
  10  -7   0 13593.1 973.340   3
  10   7  -1 1040.10 651.359   1
  10  -7  -1 1184.12 348.384   3
  10  -7   1 631.428 289.636   3
  10   7   1 1606.33 879.560   1
  10   7  -2 4114.73 1132.82   1
  10   7   2 4985.59 1413.55   1
  10  -7  -2 5173.38 608.368   3
  10  -7   2 4660.23 612.731   3
  10   7   3 5935.83 1524.88   1
  10  -7   3 4632.67 582.961   3
  10   7  -3 4368.62 1364.42   1
  10  -7  -3 4616.76 577.142   3
  10  -7  -4 3768.76 524.112   3
  10  -7   4 4913.71 608.422   3
  10   7  -4 2246.11 839.812   1
  10   7   4 4040.35 1268.32   1
  10   7  -5 8933.29 1907.23   1
  10   7   5 7938.63 1698.50   1
  10  -7  -5 8899.04 772.150   3
  10  -7   5 8708.77 795.678   3
  10  -7  -6 4023.17 530.441   3
  10  -7   6 3574.62 533.484   3
  10  -7  -7 3355.31 483.151   3
  10  -7   7 3202.03 509.422   3
  10  -7  -8 18717.5 1067.11   3
  10  -7   8 19066.2 1134.53   3
  10  -7  -9 240.562 205.007   3
  10  -7   9 144.567 205.326   3
  10  -7  10 3499.24 485.723   3
  10  -7 -10 3753.45 474.794   3
  10  -7 -11 8376.19 663.163   3
  10  -7  11 7733.83 700.051   3
  10   7  12 5255.59 683.345   2
  10  -7  12 6092.31 619.948   3
  10  -7  13 3092.30 450.011   3
  10   7  13 3512.31 571.597   2
  10  -7  14 3346.75 449.349   3
  10   7  14 3303.10 535.331   2
  10   7  15 4391.39 597.799   2
  10   7  16 1925.92 411.909   2
  10   7  17 437.574 282.405   2
  10   7  18 2566.46 428.227   2
  10   7  19 910.214 285.240   2
  10   7  20 2421.42 381.556   2
  10   7  21 476.411 203.814   2
  10   7  22 4110.58 437.903   2
  10   7  23 70.3936 130.905   2
  10   7  24 528.649 145.253   2
  10  -8   0 28229.9 1408.16   3
  10  -8  -1 742.623 268.653   3
  10  -8   1 1063.26 334.782   3
  10  -8  -2 2218.02 452.441   3
  10  -8   2 1745.01 375.436   3
  10  -8  -3 1994.76 430.982   3
  10  -8   3 1038.18 339.789   3
  10  -8  -4 16215.5 1038.35   3
  10  -8   4 17133.3 1096.15   3
  10  -8  -5-14.0160 191.280   3
  10  -8   5-202.791 217.106   3
  10  -8  -6 206.558 235.086   3
  10  -8   6 706.359 317.016   3
  10  -8  -7 4232.66 521.198   3
  10  -8   7 4848.85 612.029   3
  10  -8  -8 19215.7 1066.58   3
  10  -8   8 21365.9 1216.00   3
  10  -8  -9 666.508 247.192   3
  10  -8   9 453.173 267.072   3
  10  -8 -10 840.254 258.845   3
  10  -8  10 814.596 303.949   3
  10   8  10 475.683 285.941   2
  10  -8  11 723.482 252.002   3
  10   8  11 107.699 224.884   2
  10   8  12 18723.9 1134.32   2
  10  -8  12 21418.7 1121.21   3
  10  -8  13 40.5443 188.571   3
  10   8  13-301.444 233.007   2
  10  -8  14 184.834 153.335   3
  10   8  14 131.585 247.841   2
  10   8  15 2610.88 447.280   2
  10   8  16 12786.8 898.041   2
  10   8  17 1368.22 339.184   2
  10   8  18-6.77784 177.506   2
  10   8  19-416.914 222.875   2
  10   8  20 1139.53 266.102   2
  10   8  21 151.624 115.566   2
  10   8  22 319.694 124.986   2
  10  -9   0 3000.26 498.024   3
  10  -9  -1 5318.24 629.432   3
  10  -9   1 5955.60 666.608   3
  10  -9  -2 1194.86 342.480   3
  10  -9   2 1626.45 391.892   3
  10  -9  -3 553.695 254.624   3
  10  -9   3-148.761 259.378   3
  10  -9  -4 5714.28 634.340   3
  10  -9   4 7350.15 755.227   3
  10  -9  -5 1755.34 365.265   3
  10  -9   5 2057.12 437.471   3
  10  -9  -6 10104.7 796.182   3
  10  -9   6 11518.7 898.150   3
  10  -9  -7 1371.98 329.097   3
  10  -9   7 950.734 294.959   3
  10  -9  -8 281.913 181.652   3
  10  -9   8 317.121 221.639   3
  10   9   8 674.066 249.574   2
  10  -9  -9 173.067 167.752   3
  10  -9   9 403.252 267.409   3
  10   9   9-172.944 226.797   2
  10  -9  10 1659.94 369.606   3
  10   9  10 859.602 291.691   2
  10  -9  11 3249.73 484.263   3
  10   9  11 3714.21 518.901   2
  10  -9  12 239.165 208.148   3
  10   9  12 1.29810 195.111   2
  10  -9  13 766.877 258.324   3
  10   9  13 551.070 217.762   2
  10   9  14 5761.02 586.680   2
  10  -9  14 5644.18 532.753   3
  10  -9  15 238.143 154.108   3
  10   9  15 132.955 180.761   2
  10   9  16 982.586 245.822   2
  10   9  17 749.141 220.530   2
  10   9  18 3749.66 416.234   2
  10   9  19 1135.81 220.282   2
  10   9  20 3316.55 328.682   2
  10   9  21 354.515 119.654   2
  10 -10   0 4970.58 591.117   3
  10 -10  -1 5576.63 644.379   3
  10 -10   1 5386.35 625.004   3
  10 -10  -2 294.861 199.534   3
  10 -10   2 420.382 276.428   3
  10 -10  -3 1333.35 331.575   3
  10 -10   3 1410.42 404.368   3
  10 -10  -4 125.185 194.718   3
  10 -10   4-153.861 293.503   3
  10 -10  -5 1466.17 343.625   3
  10 -10   5 1544.88 362.605   3
  10 -10  -6 184.923 179.599   3
  10 -10   6 660.112 280.195   3
  10  10   7 5644.82 585.992   2
  10 -10  -7 6657.13 589.598   3
  10 -10   7 6626.86 684.206   3
  10 -10  -8 2679.91 390.534   3
  10 -10   8 2072.27 403.609   3
  10  10   8 2173.65 379.144   2
  10 -10  -9 2096.48 315.754   3
  10 -10   9 1490.47 339.454   3
  10  10   9 2227.38 383.411   2
  10 -10  10 560.636 261.907   3
  10  10  10 461.932 195.237   2
  10 -10  11 1238.33 287.794   3
  10  10  11 853.804 239.747   2
  10 -10  12 1671.67 320.892   3
  10  10  12 1679.35 323.440   2
  10 -10  13 1887.26 329.574   3
  10  10  13 1545.05 298.556   2
  10 -10  14 52.5328 126.151   3
  10  10  14 129.443 158.307   2
  10  10  15 5602.62 489.487   2
  10 -10  15 5009.01 431.382   3
  10  10  16 376.414 162.357   2
  10  10  17 129.410 104.223   2
  10  10  18 705.265 143.733   2
  10 -11   0 197.883 231.713   3
  10 -11  -1 1172.86 308.784   3
  10 -11   1 2009.79 381.823   3
  10 -11  -2-1.26460 178.407   3
  10 -11   2-90.2035 249.459   3
  10 -11  -3 1054.09 328.274   3
  10 -11   3 745.044 301.562   3
  10 -11  -4 836.039 268.121   3
  10 -11   4 555.229 260.854   3
  10 -11  -5-215.728 225.265   3
  10 -11   5-114.420 250.860   3
  10 -11  -6 664.894 232.021   3
  10 -11   6 458.418 232.645   3
  10 -11   7 4443.58 542.655   3
  10 -11  -7 4565.03 477.746   3
  10 -11  -8 256.250 168.635   3
  10 -11   8 27.7190 191.264   3
  10 -11   9 406.288 235.873   3
  10 -11  10 862.881 284.461   3
  10 -11  11 2696.37 378.151   3
  10 -11  12 613.963 238.727   3
  10 -11  13 2687.42 346.157   3
  10 -11  14 631.735 166.029   3
  10 -11  15 153.266 97.1089   3
  10 -12   0 679.013 270.040   3
  10 -12  -1 2555.34 414.607   3
  10 -12   1 2597.68 398.351   3
  10 -12  -2 936.365 261.699   3
  10 -12   2 630.429 225.695   3
  10 -12   3 3304.25 448.221   3
  10 -12  -3 3729.81 458.711   3
  10 -12  -4 2833.74 372.382   3
  10 -12   4 2906.16 433.204   3
  10 -12  -5 5971.07 516.510   3
  10 -12   5 6600.97 602.589   3
  10 -12  -6 25.8307 127.264   3
  10 -12   6 71.0881 175.681   3
  10 -12  -7 4527.91 406.317   3
  10 -12   7 4310.67 497.987   3
  10 -12   8 649.469 236.084   3
  10 -12   9 1451.61 288.980   3
  10 -12  10 363.967 188.137   3
  10 -12  11 3047.24 366.788   3
  10 -12  12 876.721 204.947   3
  10 -12  13 1520.96 240.270   3
  10 -12  14 1.11649 76.1071   3
  10 -13   0 1147.40 275.756   3
  10 -13  -1 13844.9 761.215   3
  10 -13   1 14721.0 811.067   3
  10 -13  -2 196.805 150.864   3
  10 -13   2-66.0040 152.538   3
  10 -13  -3 1493.13 254.701   3
  10 -13   3 2050.23 341.645   3
  10 -13  -4-19.8060 124.451   3
  10 -13   4 170.566 146.573   3
  10 -13  -5 327.507 129.340   3
  10 -13   5-87.4489 186.570   3
  10 -13   6 219.839 158.366   3
  10 -13   7 4262.39 433.695   3
  10 -13   8 90.1950 123.901   3
  10 -13   9 103.881 113.778   3
  10 -13  10 1260.80 215.910   3
  10 -13  11 1788.14 239.722   3
  10 -13  12 193.567 106.725   3
  10 -14   0 4845.93 395.495   3
  10 -14  -1 143.406 99.2151   3
  10 -14   1 456.375 147.651   3
  10 -14  -2 634.475 156.125   3
  10 -14   2 481.749 153.597   3
  10 -14  -3-54.1461 84.2417   3
  10 -14   3-88.1648 112.463   3
  10 -14   4 4821.66 403.857   3
  10 -14   5 775.552 192.597   3
  10 -14   6-17.9130 109.662   3
  10 -14   7 814.103 181.385   3
  10 -14   8 528.828 136.348   3
  10 -14   9 140.725 85.7747   3
  11   0   0 269.911 240.839   3
  11   0  -1 406.263 241.782   3
  11   0   1-59.0204 160.221   3
  11   0  -2 6696.83 647.600   3
  11   0   2 7056.39 658.344   3
  11   0   3-97.1918 158.673   3
  11   0  -3 101.519 191.440   3
  11   0   4 287.168 216.707   3
  11   0  -4 136.514 189.216   3
  11   0   5 71.3391 192.951   3
  11   0  -5 93.3020 192.965   3
  11   0   6 1510.30 325.184   3
  11   0  -6 1773.63 368.510   3
  11   0   7-64.0277 148.861   3
  11   0  -7 10.7309 182.257   3
  11   0   8 3611.62 442.602   3
  11   0  -8 3796.15 498.426   3
  11   0  -9 379.172 276.427   3
  11   0 -10 364.514 261.144   3
  11   0 -11 155.251 188.295   3
  11   0 -12 2058.15 368.329   3
  11   0 -13-119.264 189.479   3
  11   0  14 413.873 226.948   2
  11   0  15 60.2004 199.742   2
  11   0  16 222.654 200.702   2
  11   0  17 142.836 219.214   2
  11   0  18 87.6841 181.070   2
  11   0  19 300.237 231.696   2
  11   0  20 230.034 172.341   2
  11   0  21-43.6873 150.622   2
  11   0  22 173.097 197.477   2
  11   0  23 73.1854 118.929   2
  11   0  24-33.4128 42.9760   2
  11  -1   0-9.22930 206.610   3
  11   1   0 81.8112 185.722   3
  11  -1  -1 722.748 272.783   3
  11  -1   1 767.004 257.065   3
  11   1  -1 357.699 208.539   3
  11   1   1 1013.24 282.492   3
  11   1  -2 8036.90 705.919   3
  11   1   2 7488.49 672.366   3
  11  -1  -2 7463.59 690.648   3
  11  -1   2 7123.17 669.253   3
  11  -1  -3 1877.23 367.109   3
  11  -1   3 1719.06 350.084   3
  11   1  -3 2114.41 391.252   3
  11   1   3 1524.36 306.821   3
  11  -1  -4 1815.34 379.341   3
  11  -1   4 2205.74 382.778   3
  11   1  -4 2497.76 436.008   3
  11   1   4 2246.89 367.284   3
  11  -1  -5 1934.55 374.757   3
  11  -1   5 1945.51 354.910   3
  11   1  -5 1858.52 369.103   3
  11   1   5 1406.59 304.901   3
  11   1  -6 18421.4 1067.86   3
  11   1   6 15566.4 935.717   3
  11  -1  -6 17302.2 1044.53   3
  11  -1   6 15693.8 955.767   3
  11   1  -7 4031.73 523.540   3
  11   1   7 4120.01 490.663   3
  11  -1  -7 4649.77 545.249   3
  11  -1   7 3945.79 498.865   3
  11  -1   8 1113.68 284.672   3
  11   1  -8 1489.45 368.990   3
  11  -1  -8 1055.02 294.301   3
  11   1  -9 5772.51 614.613   3
  11  -1  -9 5563.76 605.470   3
  11   1 -10 19924.6 1122.44   3
  11  -1 -10 18849.9 1086.39   3
  11   1 -11 1501.33 336.757   3
  11  -1 -11 2006.34 368.791   3
  11   1 -12 12918.2 904.915   3
  11  -1 -12 12042.7 852.435   3
  11  -1  13 3129.72 493.751   2
  11  -1 -13 3189.53 457.997   3
  11  -1  14 810.484 292.613   2
  11   1  14 511.462 260.666   2
  11  -1 -14 422.269 193.668   3
  11  -1  15 6541.30 669.531   2
  11   1  15 5953.91 696.133   2
  11  -1  16-228.684 212.327   2
  11   1  16 452.147 293.964   2
  11  -1  17 356.936 230.656   2
  11   1  17 350.721 260.742   2
  11  -1  18 8693.65 724.050   2
  11   1  18 8441.17 762.411   2
  11   1  19 4650.76 551.445   2
  11  -1  19 4406.80 496.949   2
  11  -1  20 1893.74 316.028   2
  11   1  20 2003.09 379.179   2
  11  -1  21 223.217 163.703   2
  11   1  21 38.6183 198.556   2
  11   1  22 15043.6 848.355   2
  11   1  23 2834.06 351.685   2
  11   1  24 2641.90 302.318   2
  11   1  25 64.2242 72.5886   2
  11  -2   0-98.7553 219.872   3
  11   2   0 114.508 205.223   3
  11  -2  -1 1235.85 314.100   3
  11  -2   1 1320.95 306.185   3
  11   2  -1 1283.51 278.308   3
  11   2   1 1045.21 293.885   3
  11   2  -2 7346.02 671.886   3
  11   2   2 7331.34 655.893   3
  11  -2  -2 6776.97 667.986   3
  11  -2   2 7290.86 692.285   3
  11  -2  -3 420.321 211.211   3
  11  -2   3 275.341 156.107   3
  11   2  -3 489.064 259.183   3
  11   2   3 535.925 190.977   3
  11  -2  -4 46.2860 177.389   3
  11  -2   4-142.068 202.889   3
  11   2  -4 41.5155 190.747   3
  11   2   4-64.8131 197.902   3
  11  -2  -5-154.845 176.072   3
  11  -2   5-92.1838 189.141   3
  11   2  -5-65.0084 201.346   3
  11   2   5 122.597 179.298   3
  11  -2  -6 2668.44 441.450   3
  11  -2   6 2150.40 376.726   3
  11   2  -6 2242.29 398.456   3
  11   2   6 1877.60 344.797   3
  11  -2  -7 467.772 249.614   3
  11  -2   7 212.145 179.380   3
  11   2  -7 135.589 199.136   3
  11  -2   8 361.271 187.605   3
  11   2  -8 879.720 316.273   3
  11  -2  -8 728.849 274.735   3
  11  -2   9 502.582 233.140   3
  11   2  -9 1068.80 307.643   3
  11  -2  -9 500.375 188.096   3
  11  -2 -10 4968.31 577.778   3
  11   2 -10 4131.21 544.262   3
  11  -2 -11 1543.95 335.315   3
  11  -2 -12 416.337 195.479   3
  11  -2  13 2195.55 407.512   2
  11  -2 -13 2389.43 375.336   3
  11  -2  14 326.431 218.916   2
  11   2  14 262.310 255.302   2
  11  -2 -14 91.0240 168.260   3
  11  -2  15 2170.98 384.715   2
  11   2  15 3017.49 518.632   2
  11  -2 -15 3003.67 407.398   3
  11   2  16-202.695 275.166   2
  11   2  17 5310.39 644.104   2
  11   2  18-111.836 228.639   2
  11   2  19 1504.66 369.344   2
  11   2  20-103.275 207.333   2
  11   2  21 1529.16 318.681   2
  11   2  22-140.728 195.084   2
  11   2  23 128.098 138.185   2
  11   2  24 176.413 147.954   2
  11   2  25 53.8688 81.9122   2
  11  -3   0 331.125 245.512   3
  11   3   0 197.012 186.531   3
  11   3  -1 5736.01 606.896   3
  11   3   1 6231.38 629.164   3
  11  -3  -1 6269.16 650.062   3
  11  -3   1 6571.69 673.663   3
  11   3  -2 27503.0 1302.48   3
  11   3   2 24238.4 1183.40   3
  11  -3  -2 26138.4 1293.18   3
  11  -3   2 27382.7 1321.15   3
  11   3  -3 7749.07 711.581   3
  11   3   3 7995.15 680.870   3
  11   3  -3 7793.34 1556.87   1
  11  -3  -3 8304.57 739.042   3
  11  -3   3 7050.05 676.678   3
  11  -3  -4 3815.59 513.463   3
  11  -3   4 4077.61 538.515   3
  11   3  -4 2538.96 929.164   1
  11   3   4 3990.52 484.219   3
  11   3  -4 4036.97 513.827   3
  11   3  -5 16464.8 2308.45   1
  11   3  -5 18890.3 1106.84   3
  11   3   5 18173.3 995.545   3
  11  -3  -5 20176.5 1129.90   3
  11  -3   5 18773.1 1096.15   3
  11   3  -6 22690.0 1218.80   3
  11  -3  -6 22714.9 1208.10   3
  11  -3   6 22214.6 1186.16   3
  11  -3  -7 1836.77 373.785   3
  11  -3   7 1828.07 398.687   3
  11   3  -7 1520.13 342.126   3
  11   3  -8 17780.7 1086.59   3
  11  -3  -8 18137.8 1062.63   3
  11  -3   8 16217.6 995.619   3
  11  -3  -9 11522.7 849.253   3
  11  -3   9 9729.39 772.898   3
  11  -3 -10 17848.5 1040.00   3
  11  -3  10 16860.7 987.664   3
  11  -3 -11 6512.91 621.358   3
  11  -3 -12 3020.17 421.186   3
  11  -3 -13 10071.3 753.226   3
  11   3  14 153.480 251.787   2
  11  -3 -14 380.576 187.478   3
  11   3  15 975.543 358.205   2
  11   3  16 8136.73 790.700   2
  11   3  17 7026.58 754.032   2
  11   3  18 2309.09 424.329   2
  11   3  19 3073.06 476.662   2
  11   3  20 7138.48 683.349   2
  11   3  21 13307.1 864.666   2
  11   3  22 668.531 244.531   2
  11   3  23 838.269 207.146   2
  11   3  24 6913.82 503.688   2
  11   3  25 429.549 127.225   2
  11  -4   0-498.616 279.717   3
  11   4   0 22.5382 177.834   3
  11   4  -1 5379.24 1420.27   1
  11  -4  -1 3435.24 509.220   3
  11  -4   1 4195.53 550.341   3
  11   4   1 2696.46 963.616   1
  11   4   1 4238.86 521.332   3
  11   4  -1 4087.78 525.104   3
  11  -4  -2 275.485 211.913   3
  11  -4   2 170.204 190.188   3
  11   4  -2-341.613 456.361   1
  11   4  -2 587.175 261.401   3
  11   4   2-3.83468 160.007   3
  11   4   3 2879.66 1001.07   1
  11  -4  -3 2579.10 448.893   3
  11  -4   3 2933.13 466.715   3
  11   4  -3 1659.74 722.365   1
  11   4  -3 3581.73 521.373   3
  11   4   3 2694.89 401.920   3
  11  -4  -4 4333.96 559.301   3
  11   4  -4 4375.00 1244.14   1
  11   4  -4 5435.24 620.313   3
  11   4   4 4465.16 522.572   3
  11  -4   4 4735.23 577.575   3
  11  -4  -5 487.725 214.368   3
  11   4  -5 972.175 658.795   1
  11  -4   5 581.943 253.942   3
  11   4   5 633.013 211.131   3
  11  -4  -6 350.877 221.880   3
  11  -4   6 645.637 274.845   3
  11  -4  -7 7437.63 701.021   3
  11  -4   7 7193.62 698.275   3
  11  -4  -8 254.082 204.692   3
  11  -4   8 391.946 208.709   3
  11  -4  -9 84.7946 182.737   3
  11  -4   9 369.657 217.478   3
  11  -4 -10 6.44640 213.666   3
  11  -4  10 125.090 161.896   3
  11  -4  11 2504.30 401.968   3
  11  -4 -11 2625.80 408.272   3
  11  -4 -12 285.406 213.968   3
  11  -4 -13-61.0843 145.680   3
  11   4  14 772.269 356.280   2
  11   4  15 6767.78 760.421   2
  11   4  16 9.37514 250.235   2
  11   4  17-148.459 277.480   2
  11   4  18-132.620 259.129   2
  11   4  19 1297.11 345.819   2
  11   4  20-233.636 247.255   2
  11   4  21 3514.90 457.964   2
  11   4  22 444.410 195.907   2
  11   4  23-56.2181 152.990   2
  11   4  24 605.007 178.367   2
  11   4  25 532.714 132.755   2
  11  -5   0 168.860 227.605   3
  11   5   0 270.266 891.732   1
  11   5   1 21550.1 2745.24   1
  11   5  -1 19563.1 2682.18   1
  11  -5  -1 19024.4 1134.68   3
  11  -5   1 20941.2 1208.31   3
  11   5  -2 14739.9 2276.42   1
  11   5   2 17092.9 2513.92   1
  11  -5  -2 16512.1 1061.00   3
  11  -5   2 16781.1 1076.21   3
  11   5   3 14359.8 2253.80   1
  11   5  -3 18440.5 2576.19   1
  11  -5  -3 17369.6 1095.49   3
  11  -5   3 16667.9 1072.00   3
  11  -5  -4 591.912 265.937   3
  11  -5   4 691.540 269.932   3
  11   5  -4 1371.15 791.164   1
  11   5  -5 36863.9 3730.34   1
  11  -5  -5 40293.3 1626.28   3
  11  -5   5 42047.2 1674.57   3
  11   5   5 37554.4 3661.00   1
  11   5  -6 10590.2 2020.82   1
  11  -5  -6 11764.5 889.972   3
  11  -5   6 11432.0 888.672   3
  11  -5  -7 2699.13 422.697   3
  11  -5   7 2787.86 452.912   3
  11  -5  -8 3562.90 493.604   3
  11  -5   8 3940.89 534.889   3
  11  -5  -9 30459.9 1361.40   3
  11  -5   9 29951.2 1366.89   3
  11  -5 -10 10371.5 783.358   3
  11  -5  10 10413.5 810.327   3
  11  -5  11 1816.38 351.198   3
  11  -5 -11 1542.33 300.125   3
  11  -5  12 1972.96 375.072   3
  11  -5 -12 1780.04 322.417   3
  11   5  13 28429.0 1476.71   2
  11   5  14 15150.9 1094.18   2
  11   5  15 3542.82 568.535   2
  11   5  16 7678.84 780.606   2
  11   5  17 13736.9 974.264   2
  11   5  18 291.067 279.198   2
  11   5  19-26.5985 234.102   2
  11   5  20 592.410 264.752   2
  11   5  21 9484.41 700.249   2
  11   5  22 1876.69 317.731   2
  11   5  23 809.728 199.696   2
  11   5  24 15.7117 95.0342   2
  11  -6   0-203.316 218.591   3
  11   6   0 596.328 642.653   1
  11  -6  -1 646.167 257.451   3
  11  -6   1 257.770 267.431   3
  11   6   1 41.2489 364.382   1
  11  -6  -2 1169.53 355.012   3
  11  -6   2 660.103 258.780   3
  11  -6  -3 2631.36 445.987   3
  11  -6   3 2912.30 505.700   3
  11  -6  -4 718.413 296.449   3
  11  -6   4 817.508 313.141   3
  11  -6  -5-118.747 197.363   3
  11  -6   5 106.697 226.392   3
  11  -6  -6 2768.30 457.916   3
  11  -6   6 3583.35 521.240   3
  11  -6  -7 1080.96 300.072   3
  11  -6   7 1107.16 309.220   3
  11  -6  -8 41.2128 182.354   3
  11  -6   8-194.520 237.783   3
  11  -6  -9-21.8191 189.290   3
  11  -6   9-9.69417 190.710   3
  11  -6 -10 602.845 248.594   3
  11  -6  10 613.135 281.085   3
  11  -6 -11-20.8385 162.216   3
  11  -6  11 176.704 206.852   3
  11  -6  12-43.5757 166.762   3
  11   6  12-76.8839 273.919   2
  11  -6 -12-65.7685 152.463   3
  11  -6  13 2564.20 387.551   3
  11   6  13 3213.16 544.554   2
  11   6  14-216.726 313.599   2
  11   6  15 441.482 266.133   2
  11   6  16-238.196 259.857   2
  11   6  17 219.118 249.361   2
  11   6  18 1353.11 339.338   2
  11   6  19 117.229 207.341   2
  11   6  20 445.616 241.207   2
  11   6  21 533.669 209.788   2
  11   6  22 236.151 159.379   2
  11   6  23 26.0684 107.390   2
  11  -7   0 61.6304 232.977   3
  11  -7  -1 230.093 248.346   3
  11  -7   1 653.485 316.414   3
  11  -7  -2 35594.6 1564.42   3
  11  -7   2 35317.3 1582.07   3
  11  -7  -3 3179.59 506.350   3
  11  -7   3 4418.05 579.323   3
  11  -7  -4-34.6158 188.569   3
  11  -7   4 588.501 295.833   3
  11  -7  -5 4227.23 553.816   3
  11  -7   5 4642.56 601.949   3
  11  -7  -6 35332.6 1507.48   3
  11  -7   6 39036.8 1623.70   3
  11  -7  -7 2153.53 414.638   3
  11  -7   7 1972.63 414.062   3
  11  -7  -8 1367.50 319.954   3
  11  -7   8 1187.53 331.339   3
  11  -7   9 3993.28 543.967   3
  11  -7  -9 4505.39 514.868   3
  11  -7 -10 17141.3 963.412   3
  11  -7  10 16717.3 1021.05   3
  11  -7 -11 728.881 226.049   3
  11  -7  11 509.152 212.853   3
  11   7  11 723.619 304.720   2
  11  -7  12 1141.77 304.090   3
  11   7  12 1272.70 337.808   2
  11  -7  13 1810.27 320.346   3
  11   7  13 2337.68 464.549   2
  11   7  14 13536.6 969.058   2
  11   7  15 1502.51 375.656   2
  11   7  16 10081.6 813.456   2
  11   7  17 549.404 275.128   2
  11   7  18 6086.03 585.377   2
  11   7  19 2141.77 329.682   2
  11   7  20 1591.34 295.963   2
  11   7  21 963.519 215.589   2
  11   7  22 267.884 124.136   2
  11  -8   0 43.0309 217.177   3
  11  -8  -1 715.091 257.366   3
  11  -8   1 763.154 337.209   3
  11  -8  -2 2419.00 439.268   3
  11  -8   2 3078.08 511.513   3
  11  -8  -3-188.971 266.454   3
  11  -8   3-55.1022 243.184   3
  11  -8  -4 242.966 223.030   3
  11  -8   4 161.388 256.281   3
  11  -8  -5 3952.53 527.367   3
  11  -8   5 4167.00 576.655   3
  11  -8  -6 11675.3 851.817   3
  11  -8   6 11707.6 918.439   3
  11  -8  -7-67.4286 167.595   3
  11  -8   7-32.5985 211.855   3
  11  -8  -8 695.883 267.401   3
  11  -8   8 776.195 303.798   3
  11  -8  -9 333.113 175.397   3
  11  -8   9 456.884 266.514   3
  11  -8 -10 3207.29 406.015   3
  11  -8  10 2451.99 433.689   3
  11   8  10 2172.14 429.694   2
  11  -8  11 1206.36 297.079   3
  11   8  11 1012.55 310.631   2
  11  -8  12-101.848 158.346   3
  11   8  12-114.212 242.889   2
  11  -8  13 88.0727 192.329   3
  11   8  13-238.365 223.258   2
  11  -8  14 2424.33 335.319   3
  11   8  14 3052.42 469.267   2
  11   8  15-210.184 215.709   2
  11   8  16-363.090 230.582   2
  11   8  17-128.349 152.119   2
  11   8  18-157.045 167.042   2
  11   8  19 227.441 138.494   2
  11   8  20-163.512 127.948   2
  11   8  21 785.064 170.422   2
  11  -9   0-89.7368 227.887   3
  11  -9  -1 4314.52 555.270   3
  11  -9   1 3766.89 551.638   3
  11  -9  -2 634.379 279.019   3
  11  -9   2 780.944 300.152   3
  11  -9  -3 3194.29 494.346   3
  11  -9   3 3280.85 528.775   3
  11  -9  -4 794.364 282.561   3
  11  -9   4 1139.72 336.003   3
  11  -9  -5 6173.32 618.938   3
  11  -9   5 6270.30 666.222   3
  11  -9  -6 82.5171 196.054   3
  11  -9   6 56.5644 238.059   3
  11  -9  -7 2681.74 396.080   3
  11  -9   7 2914.23 457.538   3
  11   9   8 6910.68 670.964   2
  11  -9  -8 6635.75 587.202   3
  11  -9   8 7190.25 685.519   3
  11  -9  -9 1367.63 278.891   3
  11  -9   9 1773.68 367.686   3
  11   9   9 1245.24 294.659   2
  11  -9 -10 1487.33 270.607   3
  11  -9  10 1959.83 366.063   3
  11   9  10 1632.14 349.565   2
  11  -9  11 532.303 202.581   3
  11   9  11 175.283 200.422   2
  11   9  12 5942.27 592.811   2
  11  -9  12 5964.91 551.256   3
  11  -9  13 2701.97 363.449   3
  11   9  13 3313.34 449.392   2
  11  -9  14 1288.92 239.702   3
  11   9  14 1331.04 263.650   2
  11   9  15 214.661 160.208   2
  11   9  16 1278.57 271.014   2
  11   9  17 4051.75 396.448   2
  11   9  18 5471.18 433.226   2
  11   9  19 40.0311 78.5022   2
  11 -10   0-120.069 222.784   3
  11 -10  -1 74.1818 208.673   3
  11 -10   1 94.3931 226.323   3
  11 -10  -2 1210.46 341.917   3
  11 -10   2 1723.22 411.094   3
  11 -10  -3 68.3976 193.369   3
  11 -10   3 229.790 221.127   3
  11 -10  -4 1381.03 306.801   3
  11 -10   4 1378.29 366.585   3
  11 -10  -5 2255.41 380.948   3
  11 -10   5 1705.71 377.283   3
  11  10   5 1551.45 329.018   2
  11 -10  -6 977.731 268.760   3
  11 -10   6 751.762 270.198   3
  11  10   6 903.691 228.314   2
  11 -10  -7 13.2537 148.279   3
  11 -10   7-144.404 251.775   3
  11  10   7 42.7097 169.437   2
  11 -10  -8 209.128 186.002   3
  11 -10   8-164.193 225.010   3
  11  10   8 76.3694 144.752   2
  11 -10   9 40.8910 173.446   3
  11  10   9-108.896 151.593   2
  11 -10  10-11.7850 150.912   3
  11  10  10 106.117 132.194   2
  11 -10  11 961.314 254.559   3
  11  10  11 822.408 219.813   2
  11 -10  12 89.8918 131.989   3
  11  10  12 219.641 146.235   2
  11 -10  13 138.782 110.404   3
  11  10  13 311.691 156.143   2
  11 -10  14-48.1379 128.680   3
  11  10  14-79.5382 113.213   2
  11  10  15-183.984 127.642   2
  11  10  16 45.2876 90.6601   2
  11 -11   0-29.1569 212.890   3
  11 -11  -1 12.5962 184.052   3
  11 -11   1 933.628 309.341   3
  11 -11  -2 184.328 178.742   3
  11 -11   2 543.826 277.744   3
  11 -11  -3 117.620 161.305   3
  11 -11   3 340.518 228.632   3
  11 -11  -4-147.603 157.926   3
  11 -11   4 446.546 265.264   3
  11 -11  -5 501.454 217.419   3
  11 -11   5 677.306 270.925   3
  11 -11  -6 209.886 151.595   3
  11 -11   6 153.062 211.775   3
  11 -11  -7 555.248 189.580   3
  11 -11   7 574.190 213.770   3
  11 -11  -8 131.177 108.361   3
  11 -11   8 94.0024 167.495   3
  11 -11   9 447.458 192.909   3
  11 -11  10 1406.67 274.742   3
  11 -11  11 2320.94 319.584   3
  11 -11  12-23.0744 97.6381   3
  11 -11  13 466.590 139.570   3
  11 -11  14-5.13902 37.3786   3
  11 -12   0 223.126 196.317   3
  11 -12  -1 43.5904 150.135   3
  11 -12   1-149.570 169.569   3
  11 -12  -2 176.744 159.997   3
  11 -12   2 49.4821 158.119   3
  11 -12  -3 1424.12 273.359   3
  11 -12   3 1852.50 329.669   3
  11 -12  -4 154.422 145.308   3
  11 -12   4 12.6754 176.500   3
  11 -12  -5 707.880 184.194   3
  11 -12   5 658.576 228.434   3
  11 -12  -6 233.419 122.220   3
  11 -12   6 197.228 144.238   3
  11 -12   7 868.052 224.241   3
  11 -12   8 246.722 165.050   3
  11 -12   9-114.681 145.285   3
  11 -12  10-115.014 133.087   3
  11 -12  11-101.139 101.116   3
  11 -12  12 517.870 115.538   3
  11 -13   0-79.0741 116.967   3
  11 -13   1 2795.18 318.874   3
  11 -13  -1 2712.18 312.753   3
  11 -13  -2 1858.16 256.533   3
  11 -13   2 1538.26 265.433   3
  11 -13  -3 2775.81 295.108   3
  11 -13   3 3492.43 366.137   3
  11 -13  -4 869.776 157.004   3
  11 -13   4 1122.79 221.141   3
  11 -13   5 7637.67 513.125   3
  11 -13   6 165.795 119.388   3
  11 -13   7 1630.69 236.036   3
  11 -13   8 39.7749 103.819   3
  11 -13   9 7246.20 431.693   3
  11 -14   2 366.590 108.093   3
  11 -14   3-149.336 95.2389   3
  11 -14   4 207.343 65.5647   3
  12   0   0 1508.05 328.844   3
  12   0  -1-58.5288 186.896   3
  12   0   1 168.629 202.027   3
  12   0  -2 395.166 220.284   3
  12   0   2 809.464 316.275   3
  12   0  -3 39.3965 189.983   3
  12   0   3 195.399 199.406   3
  12   0  -4 1099.49 326.866   3
  12   0   4 1170.14 323.447   3
  12   0  -5 235.445 226.123   3
  12   0   5-115.095 210.229   3
  12   0  -6 5379.88 626.536   3
  12   0   6 6113.59 597.827   3
  12   0  -7-146.583 243.301   3
  12   0   7 4.90539 158.224   3
  12   0  -8 13696.1 959.786   3
  12   0   8 13404.3 857.501   3
  12   0  -9 324.749 260.484   3
  12   0 -10 272.087 215.228   3
  12   0 -11 190.259 182.172   3
  12   0 -12 659.933 272.664   3
  12   0  13-252.237 257.952   2
  12   0  14-126.693 218.786   2
  12   0  15-238.512 225.336   2
  12   0  16-69.9570 194.225   2
  12   0  17-175.599 201.886   2
  12   0  18 858.752 263.555   2
  12   0  19 38.9807 152.817   2
  12   0  20 955.623 212.300   2
  12   0  21-192.769 137.785   2
  12   0  22-4.69958 24.8480   2
  12   1   0 12124.2 888.621   3
  12  -1   0 10433.7 833.515   3
  12  -1  -1 2084.45 416.061   3
  12  -1   1 2116.99 403.469   3
  12   1  -1 1712.30 369.013   3
  12   1   1 2495.20 431.515   3
  12  -1  -2 750.019 313.501   3
  12  -1   2 683.797 293.664   3
  12   1  -2 1110.33 329.547   3
  12   1   2 765.604 294.683   3
  12  -1  -3 1447.57 342.321   3
  12  -1   3 1970.30 420.660   3
  12   1  -3 1184.71 328.260   3
  12   1   3 1117.56 290.537   3
  12   1  -4 13567.9 955.427   3
  12   1   4 12342.4 862.534   3
  12  -1  -4 13024.9 936.660   3
  12  -1   4 13163.9 906.107   3
  12  -1   5 362.963 193.384   3
  12   1  -5 280.819 193.651   3
  12   1   5 532.521 209.929   3
  12  -1  -5 457.586 287.245   3
  12  -1   6 362.738 236.752   3
  12   1  -6 540.628 295.454   3
  12   1   6 181.357 194.248   3
  12  -1  -6 281.025 208.110   3
  12   1  -7 8490.11 767.970   3
  12   1   7 8668.67 689.170   3
  12  -1  -7 8383.91 748.432   3
  12  -1   7 8583.84 721.392   3
  12   1  -8 5132.72 613.972   3
  12  -1  -8 5525.58 625.120   3
  12  -1   8 4220.28 501.199   3
  12  -1   9 1493.23 316.163   3
  12   1  -9 1839.53 390.986   3
  12  -1  -9 1729.82 398.159   3
  12   1 -10 639.870 283.428   3
  12  -1 -10 519.698 250.003   3
  12   1 -11 989.823 321.547   3
  12  -1 -11 989.259 299.963   3
  12  -1 -12 8507.74 716.319   3
  12  -1  13 6972.65 706.350   2
  12   1  13 7538.58 757.606   2
  12  -1 -13 7278.97 661.876   3
  12  -1  14 2732.68 454.133   2
  12   1  14 3293.51 535.721   2
  12  -1  15 1825.22 358.970   2
  12   1  15 1423.48 357.414   2
  12  -1  16 3397.91 471.760   2
  12   1  16 3113.95 488.712   2
  12  -1  17 4883.58 517.792   2
  12   1  17 5267.60 595.024   2
  12  -1  18 1294.51 287.961   2
  12   1  18 1421.90 329.718   2
  12  -1  19 52.5067 127.122   2
  12   1  19-67.4589 154.013   2
  12   1  20 8205.62 631.298   2
  12   1  21 2118.32 314.269   2
  12   1  22 463.805 147.966   2
  12   1  23-14.5174 81.7648   2
  12  -2   0 3532.87 507.868   3
  12   2   0 2951.57 455.536   3
  12  -2  -1 760.251 301.746   3
  12  -2   1 483.891 234.783   3
  12   2  -1 438.537 223.401   3
  12   2   1 997.844 309.095   3
  12  -2  -2 426.256 260.693   3
  12  -2   2 457.551 190.111   3
  12   2  -2 519.358 260.384   3
  12   2   2 258.465 177.359   3
  12   2  -3 5637.78 636.851   3
  12   2   3 5705.64 608.374   3
  12  -2  -3 6000.51 644.802   3
  12  -2   3 5642.80 618.776   3
  12  -2  -4 561.382 282.631   3
  12  -2   4 464.897 224.800   3
  12   2  -4 418.887 270.713   3
  12   2   4 836.280 273.062   3
  12  -2  -5 173.767 181.997   3
  12  -2   5 532.165 231.861   3
  12   2  -5 252.932 229.818   3
  12   2   5 247.116 184.600   3
  12  -2   6 3490.59 474.727   3
  12   2  -6 3593.60 521.310   3
  12   2   6 3191.16 420.604   3
  12  -2  -6 3930.11 521.047   3
  12  -2   7 1242.93 299.771   3
  12   2  -7 1406.25 361.452   3
  12  -2  -7 1532.62 369.447   3
  12   2  -8 6198.16 660.713   3
  12  -2  -8 6394.73 667.172   3
  12  -2   8 4753.98 532.718   3
  12  -2   9 357.266 183.381   3
  12   2  -9 180.069 229.631   3
  12  -2  -9 590.838 259.262   3
  12  -2 -10 3989.44 526.281   3
  12  -2 -11 5458.15 593.021   3
  12  -2  12 133.742 203.479   2
  12  -2 -12-192.459 213.356   3
  12  -2  13 1532.51 324.689   2
  12  -2 -13 2039.83 362.036   3
  12   2  14-220.294 229.827   2
  12  -2 -14 55.0237 173.383   3
  12   2  15 394.998 241.821   2
  12   2  16 246.203 252.439   2
  12   2  17 130.645 219.869   2
  12   2  18-89.3620 231.843   2
  12   2  19 2645.34 419.597   2
  12   2  20-422.569 221.430   2
  12   2  21 639.300 219.065   2
  12   2  22 58.5013 123.260   2
  12   2  23-58.2569 112.755   2
  12   3   0 42108.0 1638.28   3
  12  -3   0 43454.4 1705.11   3
  12  -3  -1 4029.90 549.482   3
  12  -3   1 3541.47 518.142   3
  12   3  -1 3744.65 541.457   3
  12   3   1 3645.67 492.811   3
  12  -3  -2 1884.64 398.178   3
  12  -3   2 1686.88 387.748   3
  12   3  -2 1698.57 368.719   3
  12   3   2 1913.61 370.148   3
  12   3  -3 9562.50 807.327   3
  12   3   3 7556.12 688.452   3
  12  -3  -3 7774.16 735.297   3
  12  -3   3 8077.53 742.653   3
  12   3  -4 32378.9 1474.48   3
  12   3   4 31174.3 1352.17   3
  12  -3  -4 30201.8 1419.18   3
  12  -3   4 30916.8 1423.63   3
  12   3  -5 5460.19 649.826   3
  12   3   5 5553.92 567.345   3
  12  -3  -5 5164.77 611.650   3
  12  -3   5 4904.09 584.983   3
  12   3  -6 11685.6 901.315   3
  12   3   6 10984.3 771.570   3
  12  -3  -6 11536.1 884.133   3
  12  -3   6 10854.2 839.046   3
  12  -3  -7 2760.57 443.678   3
  12  -3   7 2859.41 462.588   3
  12  -3  -8 9198.48 782.875   3
  12  -3   8 8293.34 720.798   3
  12  -3   9 1491.95 326.181   3
  12  -3  -9 1539.38 358.380   3
  12  -3 -10 5988.61 621.999   3
  12  -3  10 5859.66 575.012   3
  12  -3 -11 25242.2 1209.61   3
  12  -3 -12 6484.76 621.592   3
  12   3  13 4612.11 641.374   2
  12  -3 -13 4811.18 522.379   3
  12   3  14 15773.8 1092.83   2
  12  -3 -14 15382.8 863.385   3
  12   3  15 9779.09 857.271   2
  12   3  16 1.42506 207.061   2
  12   3  17 1735.56 372.103   2
  12   3  18 3224.05 483.862   2
  12   3  19 7321.67 645.366   2
  12   3  20 588.439 231.342   2
  12   3  21 660.647 201.251   2
  12   3  22 4793.72 434.604   2
  12   3  23 4227.82 363.564   2
  12  -4   0 5174.54 610.844   3
  12  -4  -1 11.8075 211.735   3
  12  -4   1 276.519 246.855   3
  12  -4  -2 6626.47 689.056   3
  12  -4   2 7202.44 715.513   3
  12  -4  -3 4335.31 564.805   3
  12  -4   3 3850.19 556.412   3
  12  -4  -4 2635.24 460.569   3
  12  -4   4 1535.56 368.474   3
  12  -4  -5 917.628 312.098   3
  12  -4   5 402.751 229.973   3
  12  -4  -6 283.999 228.156   3
  12  -4   6 135.349 210.905   3
  12  -4  -7 824.694 282.398   3
  12  -4   7 1094.46 318.800   3
  12  -4  -8 346.504 247.779   3
  12  -4   8 250.586 174.639   3
  12  -4   9-21.9504 181.854   3
  12  -4  -9-21.0365 192.474   3
  12  -4  10 1775.07 330.641   3
  12  -4 -10 1880.03 378.778   3
  12  -4  11 1590.34 334.760   3
  12  -4 -11 905.264 276.795   3
  12  -4 -12-8.00915 186.371   3
  12   4  13 1002.45 380.325   2
  12  -4 -13 1222.39 272.755   3
  12   4  14 350.925 287.913   2
  12   4  15 2209.13 457.078   2
  12   4  16-236.634 238.348   2
  12   4  17-238.745 247.831   2
  12   4  18 506.032 288.904   2
  12   4  19 1483.62 333.309   2
  12   4  20-308.828 210.308   2
  12   4  21 2561.28 336.103   2
  12   4  22 0.76211 114.030   2
  12   4  23-10.5079 78.0820   2
  12  -5   0 11990.5 930.325   3
  12  -5  -1 17741.1 1119.51   3
  12  -5   1 18075.3 1124.82   3
  12  -5  -2 3299.54 500.499   3
  12  -5   2 4041.71 583.783   3
  12  -5  -3 24001.4 1288.85   3
  12  -5   3 23442.7 1275.84   3
  12  -5  -4 17777.4 1089.88   3
  12  -5   4 18098.8 1130.67   3
  12  -5  -5 9833.65 835.418   3
  12  -5   5 10063.5 837.232   3
  12  -5  -6 4205.85 550.858   3
  12  -5   6 4188.36 566.964   3
  12  -5  -7 17474.5 1053.10   3
  12  -5   7 17494.0 1066.17   3
  12  -5  -8 12404.1 894.421   3
  12  -5   8 11148.9 848.857   3
  12  -5  -9 1177.35 314.327   3
  12  -5   9 1160.20 299.558   3
  12  -5  10 2358.90 399.420   3
  12  -5 -10 2901.16 410.110   3
  12  -5 -11 34365.4 1342.18   3
  12  -5  11 32090.0 1311.67   3
  12  -5 -12 4027.70 457.747   3
  12  -5  12 3497.87 419.019   3
  12   5  13 247.699 291.889   2
  12  -5 -13 154.538 132.415   3
  12   5  14 3121.25 499.034   2
  12   5  15 24295.8 1288.61   2
  12   5  16 5689.91 636.091   2
  12   5  17 322.617 231.661   2
  12   5  18 985.570 272.962   2
  12   5  19 6469.20 582.994   2
  12   5  20 544.051 209.914   2
  12   5  21 568.604 186.690   2
  12   5  22 1090.86 211.605   2
  12  -6   0 1447.70 387.136   3
  12  -6  -1-23.6726 243.981   3
  12  -6   1-303.636 268.339   3
  12  -6  -2 7341.91 717.795   3
  12  -6   2 7502.24 747.939   3
  12  -6  -3 271.412 248.495   3
  12  -6   3-104.940 211.709   3
  12  -6  -4 2524.90 455.063   3
  12  -6   4 2510.73 471.258   3
  12  -6  -5-364.948 296.740   3
  12  -6   5 169.300 242.545   3
  12  -6  -6 840.619 331.746   3
  12  -6   6 181.893 219.966   3
  12  -6  -7 788.403 309.607   3
  12  -6   7 635.952 265.082   3
  12  -6  -8 3325.34 464.476   3
  12  -6   8 2929.76 455.497   3
  12  -6  -9-35.1559 185.270   3
  12  -6   9-20.6513 167.355   3
  12  -6  10 1524.46 331.793   3
  12  -6 -10 989.914 247.449   3
  12  -6  11 138.200 151.964   3
  12  -6 -11 214.279 155.954   3
  12  -6  12 1400.56 276.189   3
  12   6  12 2072.96 451.440   2
  12  -6 -12 1714.83 309.783   3
  12   6  13-105.848 238.924   2
  12   6  14 1183.25 343.250   2
  12   6  15 98.6537 207.181   2
  12   6  16 790.889 290.326   2
  12   6  17-88.2824 210.931   2
  12   6  18 922.278 285.797   2
  12   6  19 452.209 198.774   2
  12   6  20 468.712 181.634   2
  12   6  21 203.354 114.364   2
  12  -7   0 62712.0 2079.81   3
  12  -7  -1 1127.40 354.980   3
  12  -7   1 983.552 339.770   3
  12  -7  -2 460.664 242.914   3
  12  -7   2 708.840 346.178   3
  12  -7  -3 2963.18 491.475   3
  12  -7   3 2856.08 498.635   3
  12  -7  -4 29363.4 1378.36   3
  12  -7   4 32009.3 1462.18   3
  12  -7  -5 610.854 293.624   3
  12  -7   5 747.466 319.378   3
  12  -7  -6 4625.61 543.881   3
  12  -7   6 4548.36 557.647   3
  12  -7  -7 7212.51 665.669   3
  12  -7   7 7451.19 710.178   3
  12  -7  -8 23106.1 1128.19   3
  12  -7   8 22614.8 1193.03   3
  12  -7  -9 236.964 202.531   3
  12  -7   9-22.4873 173.492   3
  12  -7  10 1715.61 344.758   3
  12  -7 -10 1228.13 288.951   3
  12  -7  11 916.478 258.332   3
  12   7  11 349.543 271.718   2
  12  -7 -11 513.298 195.015   3
  12   7  12 7316.81 715.162   2
  12  -7  12 7626.42 609.305   3
  12   7  13 4493.48 559.169   2
  12  -7  13 4183.41 429.598   3
  12   7  14 8723.40 726.277   2
  12   7  15 739.033 257.590   2
  12   7  16 9494.40 703.499   2
  12   7  17 3339.70 420.055   2
  12   7  18 2289.76 342.815   2
  12   7  19 161.866 132.286   2
  12   7  20 81.5848 109.951   2
  12  -8   0 399.525 228.926   3
  12  -8  -1 226.249 227.048   3
  12  -8   1 69.9174 241.249   3
  12  -8  -2 1136.81 321.585   3
  12  -8   2 1224.18 336.226   3
  12  -8  -3 105.582 216.547   3
  12  -8   3-155.546 237.672   3
  12  -8  -4 83.2980 197.166   3
  12  -8   4-204.810 243.618   3
  12  -8  -5 431.536 282.097   3
  12  -8   5 85.1734 225.998   3
  12  -8  -6-42.3035 170.645   3
  12  -8   6 236.577 257.892   3
  12  -8  -7-198.218 224.606   3
  12  -8   7-66.6618 219.938   3
  12  -8  -8 2751.70 399.181   3
  12  -8   8 2561.40 420.903   3
  12  -8  -9 131.501 158.567   3
  12  -8   9-112.896 178.686   3
  12   8   9 164.661 230.935   2
  12  -8  10-19.9150 184.926   3
  12   8  10-19.1251 215.268   2
  12  -8 -10 28.3852 155.155   3
  12  -8  11 279.917 144.882   3
  12   8  11 157.580 196.204   2
  12  -8  12 43.7332 147.325   3
  12   8  12 507.870 235.446   2
  12  -8  13 864.785 212.122   3
  12   8  13 435.893 208.297   2
  12   8  14 1428.10 305.959   2
  12   8  15 433.013 207.171   2
  12   8  16 47.2614 142.836   2
  12   8  17 359.842 171.175   2
  12   8  18 217.996 120.197   2
  12   8  19-130.168 106.596   2
  12  -9   0 1434.44 329.711   3
  12  -9   1 5081.02 570.774   3
  12  -9  -1 5607.44 603.945   3
  12  -9  -2-86.4902 240.496   3
  12  -9   2 229.704 250.727   3
  12  -9  -3 3888.05 503.930   3
  12  -9   3 4369.13 554.581   3
  12  -9  -4 1040.03 254.920   3
  12  -9   4 1582.66 362.450   3
  12  -9  -5 1957.94 377.923   3
  12  -9   5 1740.68 372.073   3
  12  -9  -6 570.189 239.541   3
  12  -9   6 225.429 213.186   3
  12   9   7 4801.39 522.911   2
  12  -9  -7 5747.57 526.168   3
  12  -9   7 4930.40 550.571   3
  12  -9  -8 253.853 171.643   3
  12  -9   8 445.317 230.032   3
  12   9   8 516.310 235.783   2
  12  -9  -9 2857.41 345.650   3
  12  -9   9 3103.06 417.485   3
  12   9   9 3199.05 420.059   2
  12  -9  10 1230.87 283.742   3
  12   9  10 1280.49 296.218   2
  12  -9  11 1846.07 309.705   3
  12   9  11 2207.80 349.020   2
  12  -9  12 1078.28 233.274   3
  12   9  12 1100.06 257.437   2
  12  -9  13 119.193 88.9778   3
  12   9  13 95.5912 122.729   2
  12   9  14 1584.60 259.656   2
  12   9  15 2912.24 337.120   2
  12   9  16 2923.24 295.418   2
  12 -10   0 712.504 266.797   3
  12 -10  -1 343.720 200.342   3
  12 -10   1 822.438 274.391   3
  12 -10  -2-1.10580 177.883   3
  12 -10   2 81.0851 207.431   3
  12 -10  -3 697.103 249.885   3
  12 -10   3 375.354 229.630   3
  12 -10  -4 148.140 165.831   3
  12 -10   4 136.242 223.184   3
  12  10   4 427.420 188.517   2
  12 -10  -5 1546.54 287.806   3
  12 -10   5 1688.94 336.916   3
  12  10   5 1090.06 235.241   2
  12 -10  -6 277.511 157.537   3
  12 -10   6 513.380 221.882   3
  12  10   6 232.819 168.385   2
  12 -10   7 3401.98 428.425   3
  12  10   7 2764.30 346.290   2
  12 -10  -7 3525.03 382.316   3
  12 -10  -8 1865.31 266.647   3
  12 -10   8 2480.26 356.317   3
  12  10   8 1881.55 289.392   2
  12 -10   9-63.7763 163.015   3
  12  10   9-83.9415 119.597   2
  12 -10  10 131.306 128.933   3
  12  10  10 63.2522 148.006   2
  12 -10  11 1292.11 241.457   3
  12  10  11 868.387 195.316   2
  12 -10  12 791.310 171.435   3
  12  10  12 632.242 168.199   2
  12 -10  13 417.506 118.607   3
  12  10  13 304.256 119.551   2
  12 -11   0 303.587 198.990   3
  12 -11  -1 521.025 237.166   3
  12 -11   1 125.504 188.802   3
  12 -11  -2 104.060 145.609   3
  12 -11   2 275.324 185.159   3
  12 -11  -3 590.718 185.768   3
  12 -11   3 1091.47 250.059   3
  12 -11  -4 894.443 227.007   3
  12 -11   4 1198.34 275.459   3
  12 -11  -5 982.377 219.680   3
  12 -11   5 1191.38 253.689   3
  12 -11  -6 395.645 149.204   3
  12 -11   6 165.641 144.331   3
  12 -11  -7 426.970 137.582   3
  12 -11   7 502.077 188.524   3
  12 -11   8 1328.69 244.578   3
  12 -11   9 546.501 177.343   3
  12 -11  10 616.832 171.683   3
  12 -11  11 389.061 128.309   3
  12 -11  12 420.089 116.792   3
  12 -12   0 1983.48 280.746   3
  12 -12  -1 199.650 132.541   3
  12 -12   1 110.419 135.925   3
  12 -12  -2 85.7091 102.586   3
  12 -12   2-27.1893 135.501   3
  12 -12  -3 24.4879 102.936   3
  12 -12   3-23.1794 119.633   3
  12 -12  -4 1434.69 210.567   3
  12 -12   4 1569.88 254.942   3
  12 -12  -5 39.9153 87.4716   3
  12 -12   5 235.614 137.227   3
  12 -12   6 98.7048 115.058   3
  12 -12   7 1200.43 208.092   3
  12 -12   8 12.8799 99.4718   3
  12 -12   9 190.707 93.9570   3
  12 -13   0 589.034 127.507   3
  12 -13  -1 2152.89 224.650   3
  12 -13   1 2654.15 259.040   3
  12 -13   2 104.643 74.4126   3
  12 -13   3 2580.19 261.260   3
  12 -13   4 955.051 158.279   3
  12 -13   5 4089.00 311.328   3
  13   0   0-59.0987 197.965   3
  13   0  -1-225.178 275.666   3
  13   0   1 38.9708 210.254   3
  13   0  -2 18573.0 1114.45   3
  13   0   2 18076.7 1074.13   3
  13   0  -3 11.4043 209.721   3
  13   0   3-8.10696 185.841   3
  13   0  -4 6972.42 716.514   3
  13   0   4 7420.36 685.451   3
  13   0  -5-149.799 260.509   3
  13   0   5-129.792 230.899   3
  13   0  -6 38718.2 1610.37   3
  13   0   6 35444.0 1420.62   3
  13   0  -7 109.875 239.390   3
  13   0   7-358.986 213.205   3
  13   0  -8 4567.98 569.602   3
  13   0   8 3503.72 429.590   3
  13   0  -9 213.774 228.267   3
  13   0 -10 22497.4 1190.21   3
  13   0 -11 94.0254 226.546   3
  13   0  12 925.212 294.061   2
  13   0  13 1.32526 195.771   2
  13   0  14 1394.88 342.856   2
  13   0  15 41.4265 172.847   2
  13   0  16 1654.04 346.461   2
  13   0  17 145.345 132.938   2
  13   0  18 5226.12 471.133   2
  13   0  19-250.773 157.738   2
  13   0  20 84.8101 53.1602   2
  13   1   0-8.37641 216.361   3
  13  -1   0-48.4053 232.291   3
  13   1  -1 184.975 262.574   3
  13   1   1 540.180 288.759   3
  13  -1  -1 426.950 268.056   3
  13  -1   1 358.827 232.441   3
  13   1  -2 461.485 267.960   3
  13   1   2 2.71142 207.159   3
  13  -1  -2 294.417 260.148   3
  13  -1   2 429.947 225.469   3
  13   1  -3 3691.39 551.104   3
  13   1   3 3405.43 476.913   3
  13  -1  -3 2818.05 495.620   3
  13  -1   3 3091.85 482.876   3
  13   1  -4 508.152 298.784   3
  13   1   4 47.9611 190.423   3
  13  -1  -4 67.2865 218.727   3
  13  -1   4-257.584 204.193   3
  13   1  -5 7301.63 748.563   3
  13   1   5 6791.56 643.702   3
  13  -1  -5 7593.68 731.631   3
  13  -1   5 7177.14 680.463   3
  13   1  -6 25.8222 214.742   3
  13   1   6 352.187 184.745   3
  13  -1  -6 46.3645 213.386   3
  13  -1   6 199.104 181.221   3
  13   1  -7 2523.28 445.027   3
  13   1   7 2259.07 385.382   3
  13  -1  -7 2424.08 417.665   3
  13  -1   7 2491.59 398.051   3
  13   1  -8 1392.95 371.186   3
  13  -1  -8 1239.99 338.941   3
  13  -1   8 1196.97 290.135   3
  13  -1   9 3462.87 440.894   3
  13   1  -9 3550.42 513.352   3
  13  -1  -9 4419.33 563.467   3
  13   1 -10 131.663 226.949   3
  13  -1 -10 335.117 243.527   3
  13  -1 -11 2543.29 414.441   3
  13  -1  12 401.971 199.341   2
  13  -1 -12 724.272 242.436   3
  13  -1  13 5094.36 567.602   2
  13   1  13 4853.36 601.930   2
  13   1  14 4276.37 547.660   2
  13  -1  14 5045.33 550.340   2
  13   1  15 3974.35 515.005   2
  13  -1  15 3929.75 460.171   2
  13  -1  16 321.372 169.976   2
  13   1  16 30.4141 168.938   2
  13  -1  17 894.977 215.251   2
  13   1  17 880.584 231.072   2
  13   1  18 3418.64 413.281   2
  13   1  19 2128.51 311.456   2
  13   1  20-123.714 117.443   2
  13   1  21 333.365 104.630   2
  13  -2   0-12.9359 209.951   3
  13   2   0 66.8782 215.320   3
  13  -2  -1 2276.04 442.079   3
  13  -2   1 2694.08 460.682   3
  13   2  -1 2484.07 441.539   3
  13   2   1 2298.30 407.177   3
  13   2  -2 6173.20 662.195   3
  13   2   2 5430.83 599.414   3
  13  -2  -2 6876.67 706.119   3
  13  -2   2 5704.85 642.702   3
  13  -2   3 2164.15 394.363   3
  13   2  -3 2361.68 462.405   3
  13   2   3 2534.38 423.130   3
  13  -2  -3 1995.20 411.582   3
  13  -2   4 767.029 278.349   3
  13   2  -4 754.805 328.168   3
  13   2   4 733.865 266.458   3
  13  -2  -4 503.714 225.953   3
  13   2  -5 12682.8 945.422   3
  13   2   5 11509.0 818.597   3
  13  -2  -5 13835.7 976.065   3
  13  -2   5 13211.9 918.716   3
  13  -2   6 602.023 254.824   3
  13   2  -6 763.144 282.297   3
  13   2   6 560.772 240.664   3
  13  -2  -6 969.897 312.242   3
  13   2  -7 7295.49 721.542   3
  13  -2  -7 7192.21 690.654   3
  13  -2   7 6086.96 616.987   3
  13  -2   8 455.962 217.835   3
  13  -2  -8 447.725 203.161   3
  13  -2  -9 11500.9 855.174   3
  13  -2   9 9650.33 717.131   3
  13  -2 -10 8797.26 736.373   3
  13  -2  11 267.702 194.071   2
  13  -2 -11 271.127 217.243   3
  13  -2 -12 437.553 249.860   3
  13   2  13 4389.81 567.646   2
  13  -2 -13 3845.59 464.705   3
  13   2  14 343.022 256.963   2
  13   2  15 1442.91 369.175   2
  13   2  16 173.089 222.531   2
  13   2  17 3578.55 460.945   2
  13   2  18 765.208 224.990   2
  13   2  19 276.093 146.872   2
  13   2  20-4.65947 119.109   2
  13   2  21 6996.56 461.527   2
  13  -3   0 20.2396 222.501   3
  13   3   0 136.921 207.834   3
  13   3  -1 7857.60 721.252   3
  13   3   1 7550.77 718.420   3
  13  -3  -1 7544.97 733.226   3
  13  -3   1 6906.65 706.414   3
  13   3  -2 20307.3 1154.83   3
  13   3   2 19503.2 1100.38   3
  13  -3  -2 20899.6 1189.58   3
  13  -3   2 20268.2 1172.70   3
  13  -3  -3 83.2813 271.652   3
  13  -3   3 46.5771 194.496   3
  13   3  -3 54.1832 228.798   3
  13   3   3-82.7542 162.800   3
  13  -3  -4 219.325 227.821   3
  13  -3   4 552.748 235.854   3
  13   3  -4 403.443 274.069   3
  13   3   4 328.496 219.731   3
  13  -3   5 3678.03 510.157   3
  13   3   5 3590.34 474.665   3
  13  -3  -5 4479.96 570.527   3
  13  -3  -6 12541.9 919.692   3
  13  -3   6 11855.4 853.190   3
  13  -3  -7 6200.91 644.844   3
  13  -3   7 5628.99 603.716   3
  13  -3  -8 5410.29 592.290   3
  13  -3   8 6503.99 616.580   3
  13  -3  -9 5578.91 600.918   3
  13  -3   9 4920.19 539.721   3
  13  -3  10 2346.76 366.478   3
  13  -3 -10 2768.12 431.431   3
  13  -3 -11 939.663 292.107   3
  13  -3 -12 16682.0 929.061   3
  13   3  13 2677.38 483.791   2
  13  -3 -13 2224.13 356.421   3
  13   3  14 3074.43 468.937   2
  13   3  15 1383.43 355.180   2
  13   3  16 10867.1 796.740   2
  13   3  17 2787.21 407.914   2
  13   3  18 569.985 221.199   2
  13   3  19 1086.42 256.000   2
  13   3  20 2233.66 283.851   2
  13   3  21 1272.43 209.689   2
  13  -4   0-91.1619 249.432   3
  13  -4  -1 3896.95 556.155   3
  13  -4   1 3223.74 504.609   3
  13  -4  -2 362.237 241.513   3
  13  -4   2 146.094 215.551   3
  13  -4  -3 3496.45 512.265   3
  13  -4   3 3991.05 554.898   3
  13  -4  -4 854.992 331.686   3
  13  -4   4 568.984 258.017   3
  13  -4  -5 102.446 223.912   3
  13  -4   5 76.5271 218.419   3
  13  -4  -6 972.479 313.907   3
  13  -4   6 701.670 264.329   3
  13  -4   7 617.512 243.542   3
  13  -4  -7 965.832 311.616   3
  13  -4   8 106.143 184.280   3
  13  -4  -8 116.147 198.433   3
  13  -4   9 1678.55 332.884   3
  13  -4  -9 2374.10 415.456   3
  13  -4  10 41.3601 143.983   3
  13  -4 -10 95.5889 169.941   3
  13  -4 -11 8478.05 666.077   3
  13  -4  11 7803.67 602.302   3
  13   4  12-69.2528 238.587   2
  13  -4 -12 47.2778 179.747   3
  13   4  13 4002.87 554.442   2
  13  -4 -13 4390.88 461.786   3
  13   4  14 1043.77 298.849   2
  13  -4 -14 1411.26 260.015   3
  13   4  15 3384.59 473.135   2
  13   4  16 826.970 284.183   2
  13   4  17 1921.47 353.206   2
  13   4  18 3.85329 140.908   2
  13   4  19 3134.89 366.068   2
  13   4  20 648.304 173.490   2
  13   4  21 4756.56 372.869   2
  13  -5   0 175.531 232.035   3
  13  -5  -1 12491.4 938.575   3
  13  -5   1 12979.7 952.697   3
  13  -5  -2 1698.83 374.541   3
  13  -5   2 1734.56 406.914   3
  13  -5  -3 5695.90 636.013   3
  13  -5   3 5777.52 640.661   3
  13  -5  -4 3608.32 500.308   3
  13  -5   4 2693.72 482.753   3
  13  -5  -5 19879.3 1117.28   3
  13  -5   5 20770.9 1156.26   3
  13  -5  -6 7934.16 713.289   3
  13  -5   6 8707.37 745.424   3
  13  -5   7 2101.56 407.632   3
  13  -5  -7 1728.27 361.250   3
  13  -5   8 3460.22 453.359   3
  13  -5  -8 3013.68 457.091   3
  13  -5  -9 13654.3 868.900   3
  13  -5   9 13003.3 845.507   3
  13  -5  10 2103.84 346.530   3
  13  -5 -10 1840.18 337.362   3
  13  -5  11 599.338 196.589   3
  13  -5 -11 1113.71 274.866   3
  13   5  12 2116.30 415.411   2
  13  -5 -12 2224.42 320.874   3
  13   5  13 5375.43 591.023   2
  13  -5 -13 4513.62 429.276   3
  13   5  14 608.174 264.049   2
  13   5  15 824.736 270.454   2
  13   5  16 654.497 252.083   2
  13   5  17 8609.56 650.719   2
  13   5  18 230.236 155.673   2
  13   5  19 1016.42 214.394   2
  13   5  20 2635.57 294.385   2
  13  -6   0-181.876 281.131   3
  13  -6  -1 1413.48 382.302   3
  13  -6   1 1021.91 321.098   3
  13  -6  -2 5253.89 624.816   3
  13  -6   2 6972.77 692.290   3
  13  -6  -3 83.5642 229.484   3
  13  -6   3 20.5335 205.822   3
  13  -6  -4 1403.41 338.076   3
  13  -6   4 989.323 322.088   3
  13  -6  -5 240.392 220.989   3
  13  -6   5 162.308 208.400   3
  13  -6  -6-12.4381 185.478   3
  13  -6   6 373.496 221.371   3
  13  -6  -7 648.870 254.817   3
  13  -6   7 504.222 239.162   3
  13  -6   8 301.161 185.528   3
  13  -6  -8 600.128 260.138   3
  13  -6   9 47.8984 164.994   3
  13  -6  -9 18.2548 169.668   3
  13  -6 -10 6145.02 547.207   3
  13  -6  10 6241.50 560.865   3
  13  -6  11 529.804 197.964   3
  13   6  11 1211.69 365.173   2
  13  -6 -11 685.821 193.776   3
  13  -6  12 606.110 187.494   3
  13   6  12 984.388 326.715   2
  13  -6 -12 436.456 178.952   3
  13   6  13 3283.81 483.457   2
  13   6  14 8838.44 712.158   2
  13   6  15 18.0343 168.740   2
  13   6  16 1562.63 301.045   2
  13   6  17 1336.96 262.545   2
  13   6  18 2605.40 323.741   2
  13   6  19 1978.15 259.482   2
  13  -7   0 55.5389 254.359   3
  13  -7  -1 991.236 327.996   3
  13  -7   1 595.133 259.382   3
  13  -7  -2 8872.58 759.673   3
  13  -7   2 7832.66 729.962   3
  13  -7  -3 666.696 268.512   3
  13  -7   3 341.849 225.049   3
  13  -7  -4 2672.45 434.400   3
  13  -7   4 2214.63 424.141   3
  13  -7  -5 3477.00 484.756   3
  13  -7   5 2829.33 443.379   3
  13  -7  -6 14532.0 892.584   3
  13  -7   6 16225.5 969.005   3
  13  -7  -7 126.125 169.727   3
  13  -7   7 200.586 197.596   3
  13  -7   8 2450.74 386.264   3
  13  -7  -8 2579.18 371.856   3
  13  -7   9 3696.93 445.104   3
  13  -7  -9 3013.23 372.077   3
  13  -7  10 2410.80 365.288   3
  13   7  10 2712.31 437.637   2
  13  -7 -10 2358.28 329.327   3
  13  -7  11 1015.76 209.713   3
  13   7  11 1184.55 327.222   2
  13  -7 -11 1139.91 236.624   3
  13   7  12 7634.18 661.744   2
  13  -7  12 7371.69 511.242   3
  13   7  13 4217.81 490.959   2
  13   7  14 896.690 254.391   2
  13   7  15 2367.47 349.172   2
  13   7  16 2207.19 308.375   2
  13   7  17 313.994 137.887   2
  13   7  18 173.786 95.8957   2
  13  -8   0-298.171 249.505   3
  13  -8  -1-123.284 202.575   3
  13  -8   1-115.282 213.543   3
  13  -8  -2 6702.02 634.527   3
  13  -8   2 6723.13 632.099   3
  13  -8  -3 26.7076 201.100   3
  13  -8   3-21.7922 221.914   3
  13  -8  -4 104.891 181.880   3
  13  -8   4-98.7728 193.218   3
  13  -8  -5 477.463 192.456   3
  13  -8   5 440.149 228.779   3
  13  -8  -6 7442.42 603.917   3
  13  -8   6 7486.31 641.019   3
  13  -8  -7 154.111 169.266   3
  13  -8   7-187.232 185.122   3
  13  -8   8 63.2882 169.230   3
  13   8   8 45.5153 168.364   2
  13  -8  -8 276.775 173.354   3
  13  -8   9 462.479 213.371   3
  13   8   9 426.781 205.400   2
  13  -8  -9 635.399 187.536   3
  13   8  10 5019.66 513.920   2
  13  -8 -10 5303.74 425.628   3
  13  -8  10 5680.63 488.364   3
  13  -8  11-46.9338 107.366   3
  13   8  11-43.1643 143.189   2
  13  -8  12 931.036 184.335   3
  13   8  12 1590.40 296.666   2
  13   8  13-116.010 158.012   2
  13   8  14 3275.63 365.108   2
  13   8  15 728.489 179.826   2
  13   8  16 1498.81 224.126   2
  13  -9   0-298.840 216.742   3
  13  -9  -1 3710.14 461.186   3
  13  -9   1 3599.20 453.611   3
  13  -9  -2 3853.87 467.266   3
  13  -9   2 3941.39 489.033   3
  13  -9  -3 1930.47 332.996   3
  13  -9   3 1934.38 351.372   3
  13  -9  -4-35.3821 150.278   3
  13  -9   4 186.045 183.230   3
  13  -9  -5 1989.53 343.059   3
  13  -9   5 1967.28 333.190   3
  13  -9  -6 403.618 174.558   3
  13  -9   6 526.975 224.930   3
  13   9   6 324.411 173.232   2
  13  -9  -7 2276.26 308.971   3
  13  -9   7 2781.69 377.435   3
  13   9   7 2316.15 346.126   2
  13  -9   8 2576.19 343.665   3
  13   9   8 1782.64 299.550   2
  13  -9  -8 1989.51 273.840   3
  13  -9   9 1099.10 223.360   3
  13   9   9 1031.63 223.458   2
  13  -9  -9 883.736 173.506   3
  13  -9  10 197.350 136.516   3
  13   9  10 112.974 148.766   2
  13  -9  11 18.3715 114.961   3
  13   9  11-74.8748 114.042   2
  13  -9  12 125.128 76.3169   3
  13   9  12 22.0015 105.099   2
  13   9  13 313.415 115.597   2
  13 -10   0-53.7569 172.029   3
  13 -10  -1 2721.10 369.650   3
  13 -10   1 2714.52 372.077   3
  13 -10  -2 2333.38 335.443   3
  13 -10   2 2351.21 357.561   3
  13 -10   3 3139.22 381.859   3
  13 -10  -3 3359.84 380.847   3
  13 -10  -4-208.966 162.819   3
  13 -10   4 182.079 152.271   3
  13 -10  -5 4081.75 385.861   3
  13 -10   5 4639.24 453.699   3
  13  10   6 2628.22 292.445   2
  13 -10  -6 3095.45 327.081   3
  13 -10   6 3590.12 385.364   3
  13 -10   7 2122.09 299.881   3
  13  10   7 1520.69 213.992   2
  13 -10  -7 1821.45 238.719   3
  13  10   8 1273.80 197.622   2
  13 -10  -8 1543.31 199.480   3
  13 -10   9 4089.70 369.930   3
  13 -10  10 3423.45 310.024   3
  13 -10  11 48.2561 78.3831   3
  13 -11   0-203.368 131.995   3
  13 -11  -1 437.280 161.707   3
  13 -11   1 556.477 165.695   3
  13 -11  -2 738.265 174.411   3
  13 -11   2 984.908 209.010   3
  13 -11  -3 34.5762 103.538   3
  13 -11   3 383.441 156.637   3
  13 -11  -4 376.129 126.340   3
  13 -11   4 126.266 112.397   3
  13 -11  -5 155.457 103.024   3
  13 -11   5 308.145 140.587   3
  13 -11   6 2676.29 294.102   3
  13 -11   7 31.9509 92.3784   3
  13 -11   8 110.584 98.4334   3
  13 -11   9 1882.01 213.208   3
  13 -12   0-53.7145 69.5611   3
  13 -12  -1 800.935 147.209   3
  13 -12   1 367.481 103.953   3
  13 -12   2 2662.66 259.809   3
  13 -12   3 1901.95 223.827   3
  13 -12   4-52.0468 95.3421   3
  14   0   0 45200.9 1685.00   3
  14   0  -1-46.2234 213.234   3
  14   0   1 122.232 223.833   3
  14   0  -2 1632.67 368.198   3
  14   0   2 618.598 249.302   3
  14   0  -3 39.7260 244.594   3
  14   0   3 181.051 228.327   3
  14   0  -4 24431.4 1265.00   3
  14   0   4 23415.7 1159.86   3
  14   0  -5-103.167 226.686   3
  14   0   5 21.4977 174.378   3
  14   0  -6 963.127 294.523   3
  14   0   6-28.5455 157.232   3
  14   0  -7 454.959 266.550   3
  14   0   7 12.9487 135.883   3
  14   0  -8 9200.82 766.366   3
  14   0   8 9155.86 655.450   3
  14   0  -9-6.22832 215.266   3
  14   0  11-20.6369 176.815   2
  14   0  12 18225.3 999.825   2
  14   0  13 14.0642 168.203   2
  14   0  14 6288.38 549.353   2
  14   0  15 20.0185 140.508   2
  14   0  16 12869.6 695.569   2
  14   0  17 9.74112 90.9996   2
  14   1   0 12717.3 906.629   3
  14  -1   0 13135.2 918.689   3
  14   1  -1 2766.04 451.954   3
  14   1   1 2465.08 426.922   3
  14  -1  -1 2956.03 485.832   3
  14  -1   1 2387.71 430.428   3
  14   1  -2 1057.31 323.947   3
  14   1   2 932.380 254.911   3
  14  -1  -2 1360.63 359.219   3
  14  -1   2 1420.04 343.701   3
  14   1  -3 6665.29 682.535   3
  14   1   3 5464.16 593.740   3
  14  -1  -3 5772.94 653.342   3
  14  -1   3 6169.76 625.394   3
  14   1  -4 3075.80 492.154   3
  14   1   4 2578.31 412.294   3
  14  -1  -4 2753.17 459.547   3
  14  -1   4 2670.43 429.342   3
  14   1  -5 3321.37 497.248   3
  14   1   5 2754.30 413.234   3
  14  -1  -5 3540.87 500.654   3
  14  -1   5 2944.71 440.458   3
  14   1  -6 3961.32 531.850   3
  14   1   6 3296.20 428.241   3
  14  -1  -6 4354.30 540.742   3
  14  -1   6 3480.77 450.284   3
  14   1   7 3926.93 450.167   3
  14  -1   7 4311.00 486.330   3
  14   1  -7 4574.71 565.847   3
  14  -1  -7 4066.16 535.864   3
  14  -1  -8 5845.87 623.690   3
  14  -1   8 4571.96 479.178   3
  14  -1  -9 22.1008 190.762   3
  14  -1 -10 212.923 188.190   3
  14  -1  11 4928.85 522.129   2
  14  -1 -11 5740.32 565.717   3
  14  -1  12 409.392 211.434   2
  14   1  12 663.802 297.319   2
  14  -1  13 493.294 195.990   2
  14   1  13 515.664 237.381   2
  14  -1  14 74.1698 115.616   2
  14   1  14 260.220 174.823   2
  14   1  15 2638.51 366.334   2
  14   1  16 252.981 148.655   2
  14   1  17 1150.00 225.959   2
  14   1  18 572.083 142.021   2
  14   2   0 2714.90 448.569   3
  14  -2   0 2625.37 463.376   3
  14   2  -1 6337.94 658.696   3
  14   2   1 5860.29 611.902   3
  14  -2  -1 6135.73 663.582   3
  14  -2   1 6241.81 650.413   3
  14   2  -2 220.032 263.369   3
  14   2   2-15.3133 170.888   3
  14  -2  -2 241.558 285.489   3
  14  -2   2-74.0545 211.421   3
  14   2  -3 7953.59 744.235   3
  14   2   3 6488.75 626.700   3
  14  -2  -3 8280.21 757.653   3
  14  -2   3 6739.17 654.087   3
  14   2   4 4101.86 505.032   3
  14   2  -4 3088.94 473.067   3
  14  -2  -4 3294.23 503.038   3
  14  -2   4 3276.79 471.708   3
  14   2  -5 8536.99 755.354   3
  14   2   5 5927.69 568.108   3
  14  -2  -5 8424.58 739.578   3
  14  -2   5 7600.26 668.356   3
  14  -2  -6 907.241 317.924   3
  14  -2   6 873.071 240.576   3
  14  -2  -7 6846.00 658.410   3
  14  -2   7 6276.97 586.504   3
  14  -2  -8 302.569 243.734   3
  14  -2   8 425.676 215.792   3
  14  -2  -9 933.633 281.742   3
  14  -2   9 1059.13 249.753   3
  14  -2 -10 17.0560 188.244   3
  14  -2 -11 17405.0 934.998   3
  14   2  12 3090.81 462.569   2
  14   2  13-198.617 169.936   2
  14   2  14-273.537 213.169   2
  14   2  15 2478.05 365.942   2
  14   2  16 4556.91 459.201   2
  14   2  17 7.37577 114.690   2
  14   2  18 99.7993 124.224   2
  14   2  19 4300.36 347.886   2
  14  -3   0 1431.79 378.669   3
  14  -3  -1 463.842 309.822   3
  14  -3   1-117.201 275.406   3
  14  -3   2 1268.12 356.203   3
  14  -3  -2 1713.32 376.118   3
  14  -3   3-162.858 202.511   3
  14  -3  -3-154.349 244.880   3
  14  -3  -4 22504.9 1183.54   3
  14  -3   4 21748.4 1130.55   3
  14  -3  -5 108.287 259.446   3
  14  -3   5 134.741 203.005   3
  14  -3  -6 12.5874 215.119   3
  14  -3   6 205.133 172.191   3
  14  -3  -7 22.0124 185.056   3
  14  -3   7 120.109 156.660   3
  14  -3  -8 367.918 198.030   3
  14  -3   8 94.9938 138.537   3
  14  -3  -9 1118.15 292.820   3
  14  -3   9 1319.36 285.964   3
  14  -3 -10 9039.09 682.908   3
  14   3  11-134.054 254.452   2
  14  -3 -11 127.451 184.340   3
  14   3  12 2096.57 391.542   2
  14  -3 -12 2293.30 336.791   3
  14   3  13 347.098 226.978   2
  14   3  14 5206.26 535.033   2
  14   3  15 130.510 165.132   2
  14   3  16 127.733 164.282   2
  14   3  17 86.6767 132.224   2
  14   3  18 1507.22 245.462   2
  14   3  19 305.493 110.277   2
  14  -4   0 7122.90 700.545   3
  14  -4  -1 1319.88 350.297   3
  14  -4   1 2067.43 422.952   3
  14  -4  -2 231.364 247.530   3
  14  -4   2 259.141 227.831   3
  14  -4   3 1561.11 341.998   3
  14  -4  -3 2046.30 420.481   3
  14  -4   4 457.203 270.374   3
  14  -4  -4 477.934 240.312   3
  14  -4  -5 9463.88 760.905   3
  14  -4   5 7157.26 652.201   3
  14  -4   6 624.154 255.995   3
  14  -4  -6 488.526 189.288   3
  14  -4   7 290.390 180.145   3
  14  -4  -7 199.727 208.475   3
  14  -4   8 1152.98 265.593   3
  14  -4  -8 1765.64 341.022   3
  14  -4  -9 14240.3 849.830   3
  14  -4   9 12578.1 749.294   3
  14  -4 -10 21.0942 156.768   3
  14  -4  10 26.2197 124.279   3
  14   4  11 432.840 238.139   2
  14  -4 -11 816.315 235.588   3
  14   4  12-52.9888 209.966   2
  14  -4 -12-131.262 114.920   3
  14   4  13 5218.30 553.093   2
  14   4  14 334.302 205.646   2
  14   4  15 547.709 214.027   2
  14   4  16 33.4013 136.480   2
  14   4  17 3898.77 394.994   2
  14   4  18 834.181 189.988   2
  14  -5   0 1581.53 391.997   3
  14  -5  -1 808.544 306.925   3
  14  -5   1 1007.91 325.221   3
  14  -5  -2 1728.17 381.622   3
  14  -5   2 1789.81 382.024   3
  14  -5  -3 4642.44 549.602   3
  14  -5   3 4113.35 536.640   3
  14  -5   4 596.662 267.601   3
  14  -5  -4 547.114 254.779   3
  14  -5   5 1511.24 335.116   3
  14  -5  -5 1528.47 350.608   3
  14  -5   6 1349.66 316.388   3
  14  -5  -6 1412.65 325.909   3
  14  -5   7 2459.34 377.600   3
  14  -5  -7 2591.70 420.443   3
  14  -5   8 852.807 224.698   3
  14  -5  -8 1606.82 315.382   3
  14  -5  -9 6778.79 563.596   3
  14  -5   9 6698.55 552.080   3
  14   5  10-19.8500 222.734   2
  14  -5 -10 41.0639 143.792   3
  14  -5  10-63.9727 121.084   3
  14   5  11 4660.84 526.881   2
  14  -5 -11 4991.94 436.465   3
  14   5  12-142.091 214.241   2
  14  -5 -12 198.937 139.466   3
  14   5  13 2216.28 365.766   2
  14   5  14 227.823 184.505   2
  14   5  15 1195.01 261.924   2
  14   5  16 167.562 153.946   2
  14   5  17 2830.85 314.791   2
  14   5  18-31.4831 102.393   2
  14  -6   0 2106.18 377.141   3
  14  -6  -1 410.396 249.993   3
  14  -6   1 1134.33 314.352   3
  14  -6  -2 72.1625 205.934   3
  14  -6   2 216.696 225.033   3
  14  -6  -3 552.232 274.099   3
  14  -6   3 185.631 216.092   3
  14  -6  -4 168.014 213.471   3
  14  -6   4 174.571 175.886   3
  14  -6   5 237.263 198.700   3
  14  -6  -5 327.481 201.278   3
  14  -6   6 398.422 211.974   3
  14  -6  -6-32.7103 173.655   3
  14  -6   7 2658.32 378.314   3
  14  -6  -7 2829.38 392.571   3
  14  -6  -8 4133.86 437.252   3
  14  -6   8 3642.19 424.243   3
  14  -6   9 2123.34 311.382   3
  14   6   9 1727.93 368.600   2
  14  -6  -9 1822.51 295.866   3
  14  -6  10 2681.20 322.299   3
  14   6  10 2747.97 426.356   2
  14  -6 -10 2264.94 308.925   3
  14  -6 -11 702.548 182.558   3
  14  -6  11 565.188 140.361   3
  14   6  12 1540.00 307.413   2
  14  -6 -12 1216.37 198.969   3
  14   6  13 994.191 241.060   2
  14   6  14 648.374 192.207   2
  14   6  15 1846.27 283.267   2
  14   6  16 8192.43 517.012   2
  14   6  17 46.9920 80.1017   2
  14  -7   0 1196.27 301.041   3
  14  -7  -1 736.507 233.224   3
  14  -7   1 585.336 246.325   3
  14  -7  -2 636.101 245.916   3
  14  -7   2 893.214 292.390   3
  14  -7  -3 1249.88 280.210   3
  14  -7   3 1236.02 305.108   3
  14  -7  -4 907.796 266.997   3
  14  -7   4 829.296 267.172   3
  14  -7   5-108.992 163.220   3
  14  -7  -5 143.625 178.800   3
  14  -7   6 631.261 236.055   3
  14  -7  -6 144.304 155.942   3
  14  -7   7 2475.71 356.362   3
  14  -7  -7 2127.16 319.703   3
  14  -7   8 137.178 130.147   3
  14   7   8 57.8747 187.924   2
  14  -7  -8 134.396 122.347   3
  14  -7   9 77.6482 125.126   3
  14   7   9-99.1130 175.354   2
  14  -7  -9-156.073 118.069   3
  14  -7  10 2057.34 273.151   3
  14   7  10 2571.56 373.372   2
  14  -7 -10 1892.83 261.618   3
  14   7  11 426.544 194.095   2
  14  -7 -11 676.522 132.247   3
  14   7  12 148.101 133.983   2
  14   7  13 946.207 219.762   2
  14   7  14 602.881 176.315   2
  14   7  15 203.722 111.080   2
  14  -8   0 5712.55 526.184   3
  14  -8  -1 1277.12 279.783   3
  14  -8   1 732.109 232.505   3
  14  -8  -2 181.610 166.075   3
  14  -8   2 179.163 170.138   3
  14  -8  -3 959.044 232.439   3
  14  -8   3 699.356 234.731   3
  14  -8  -4 6412.92 530.307   3
  14  -8   4 6352.50 539.465   3
  14  -8   5-54.9029 147.317   3
  14  -8  -5 352.786 183.603   3
  14  -8   6 1282.04 269.759   3
  14   8   6 1254.06 246.818   2
  14  -8  -6 1368.90 256.359   3
  14  -8   7 1064.98 232.934   3
  14   8   7 1167.17 249.394   2
  14  -8  -7 1357.42 245.869   3
  14   8   8 7992.29 584.945   2
  14  -8  -8 8504.41 516.379   3
  14  -8   8 8534.30 550.846   3
  14  -8   9 142.240 120.598   3
  14   8   9 231.090 158.911   2
  14  -8  -9 149.087 89.1531   3
  14   8  10 2788.18 337.911   2
  14  -8  10 2471.06 267.152   3
  14   8  11 72.4867 114.171   2
  14   8  12 2508.89 293.976   2
  14   8  13 340.718 108.168   2
  14  -9   0 3708.21 400.767   3
  14  -9  -1 202.247 145.853   3
  14  -9   1 338.036 153.976   3
  14  -9  -2-328.224 175.508   3
  14  -9   2 11.8074 140.950   3
  14  -9  -3 445.693 171.399   3
  14  -9   3 475.227 180.374   3
  14   9   3 307.700 147.170   2
  14   9   4 6151.82 476.876   2
  14  -9  -4 7520.65 515.698   3
  14  -9   4 7129.00 531.075   3
  14  -9   5 248.329 146.300   3
  14   9   5 84.7056 103.845   2
  14  -9  -5 75.3005 130.223   3
  14  -9   6 209.777 132.883   3
  14   9   6 163.208 112.777   2
  14  -9  -6 256.135 122.940   3
  14  -9   7 121.211 109.043   3
  14   9   7 214.543 126.700   2
  14  -9  -7 188.290 106.422   3
  14   9   8 2537.79 280.221   2
  14  -9  -8 2179.68 226.329   3
  14  -9   9-2.19022 86.1027   3
  14   9   9 98.1824 78.1580   2
  14 -10   0 1901.95 253.982   3
  14 -10  -1 3824.51 349.450   3
  14 -10   1 4070.70 365.646   3
  14 -10  -2 100.371 113.498   3
  14 -10   2 178.421 133.743   3
  14 -10  -3 3923.84 336.177   3
  14 -10   3 3598.85 341.667   3
  14 -10  -4 7320.54 436.150   3
  14 -10   4 8092.15 494.444   3
  14 -10  -5 3174.51 273.706   3
  14 -10   5 4381.14 359.587   3
  14 -10   6 112.903 88.1657   3
  14 -10   7 3913.53 309.117   3
  14 -11   1 1167.10 170.621   3
  14 -11   2-65.5158 67.9596   3
  15   0   0-241.647 225.343   3
  15   0  -1-343.135 239.385   3
  15   0   1-55.3092 203.488   3
  15   0  -2 13859.9 906.916   3
[truncated: 737,780 more chars]
